# Supplementary material for: Structure determination from unindexed powder data from scratch by a global optimization approach using pattern comparison based on cross-correlation functions
Source: Acta Crystallogr B Struct Sci Cryst Eng Mater. 2022 Mar 16;78(Pt 2):195–213. doi: 10.1107/S2052520622001500 (PMC9004021; doi:10.1107/S2052520622001500)
Supplement: Supplementary file 1 [file b-78-00195-sup1.cif]

data_global
#==============================================================================

# PROCESSING SUMMARY (IUCr Office Use Only)

_journal_date_recd_electronic      2021-09-07
_journal_date_to_coeditor         ?
_journal_date_from_coeditor       ?
_journal_date_accepted     ?
_journal_date_printers_first      ?
_journal_date_printers_final      ?
_journal_date_proofs_out          ?
_journal_date_proofs_in           ?
_journal_coeditor_name            ?
_journal_coeditor_code      RA5106
_journal_coeditor_notes
; ?
;
_journal_paper_category      FA
_journal_techeditor_code      ?
_iucr_compatibility_tag          ACTA95
_journal_techeditor_notes  
;
;
_journal_coden_ASTM               ?
_journal_name_full                ?
_journal_year                     ?
_journal_volume                   ?
_journal_issue                    ?
_journal_page_first               ?
_journal_page_last                ?
_journal_suppl_publ_number        ?
_journal_suppl_publ_pages         ?

#==============================================================================


_publ_requested_journal         'Acta Cryst. B'
_publ_requested_category        FA

#==============================================================================

# 1. SUBMISSION DETAILS

_audit_creation_method          'manual editing'
_publ_contact_author_name       'Schmidt, Martin U.'
_publ_contact_author_address
;
Institute of Inorganic and Analytical Chemistry
Goethe University Frankfurt
Max-von-Laue-Str. 7
D-60438 Frankfurt am Main
Germany
;
_publ_contact_author_email      'm.schmidt@chemie.uni-frankfurt.de'
_publ_contact_author_fax        '+49-69-79829235'
_publ_contact_author_phone      '+49-69-79829171'

#==============================================================================

# 2. TITLE AND AUTHOR LIST

_publ_section_title
;
Structure determination from unindexed powder data from scratch by a global
optimization approach using pattern comparison based on cross-correlation
functions
;
loop_
    _publ_author_name
    _publ_author_address

    'Habermehl, Stefan'
;
Institute of Inorganic and Analytical Chemistry
Goethe University Frankfurt
Max-von-Laue-Str. 7
D-60438 Frankfurt am Main
Germany
;
    'Schlesinger, Carina'
;
Institute of Inorganic and Analytical Chemistry
Goethe University Frankfurt
Max-von-Laue-Str. 7
D-60438 Frankfurt am Main
Germany
;
    'Schmidt, Martin U.'
;
Institute of Inorganic and Analytical Chemistry
Goethe University Frankfurt
Max-von-Laue-Str. 7
D-60438 Frankfurt am Main
Germany
;

#==============================================================================

# 4,11-Difluoro-quinacridone from Rietveld refinement

data_DFQ

#==============================================================================

# 3. CHEMICAL DATA

#_database_code_depnum_ccdc_archive 'CCDC 2150865'
_chemical_name_common           '4,11-Difluoro-quinacridone, alpha-phase'
_chemical_name_systematic       '4,11-Difluoroquino[2,3-b]acridine-7,14(5H,12H)-dione, alpha-phase'
_chemical_formula_moiety        'C20 H10 F2 N2 O2'
_chemical_formula_sum           'C20 H10 F2 N2 O2'
_chemical_formula_weight        348.3016

#==============================================================================

# 4. POWDER SPECIMEN AND CRYSTAL DATA

_space_group_crystal_system    monoclinic
_space_group_name_H-M_alt      'P 21/c'
_space_group_IT_number         14
_space_group_name_Hall         '-P 2ybc'
loop_
    _symmetry_equiv_pos_site_id
    _symmetry_equiv_pos_as_xyz
1   '-x, -y, -z'
2   '-x, y+1/2, -z+1/2'
3   'x, -y+1/2, z+1/2'
4   'x, y, z'
_cell_length_a                  14.2169(17)
_cell_length_b                  3.76791(22)
_cell_length_c                  13.7214(15)
_cell_angle_alpha               90
_cell_angle_beta                102.298(14)
_cell_angle_gamma               90
_cell_volume                    718.16(13)
_cell_formula_units_Z           2
_cell_measurement_temperature   300
_exptl_crystal_density_diffrn   1.611
_pd_char_colour                 orange
_pd_char_particle_morphology    powder
_exptl_crystal_description      'powder'

#==============================================================================

# 5. EXPERIMENTAL DATA

_diffrn_ambient_temperature     300
_diffrn_radiation_type          'Cu K\a~1~'
_diffrn_radiation_wavelength    1.54056
_diffrn_radiation_monochromator 'Ge(111)'
_diffrn_measurement_device_type 'STOE-Stadi-P'
_pd_meas_number_of_points       7800
_pd_meas_2theta_range_min       2.00
_pd_meas_2theta_range_max       79.99
_pd_meas_2theta_range_inc       0.01

#==============================================================================

# 6. REFINEMENT DATA

_cell_measurement_reflns_used   439
_cell_measurement_theta_min     4.50
_cell_measurement_theta_max     79.99
_pd_meas_scan_method            cont
_refine_ls_matrix_type          fullcycle
_refine_ls_goodness_of_fit_all  4.402
_refine_ls_R_factor_all         0.02618
_refine_ls_number_parameters    104
_refine_ls_number_restraints    61
_refine_ls_number_constraints   0
_refine_ls_hydrogen_treatment   refxyz
_refine_ls_weighting_scheme     sigma
_refine_ls_weighting_details    'w=1/\s[Y~obs~]^2^'
_refine_ls_shift/su_max         0.001
_refine_ls_extinction_method    none
_computing_data_collection      '<i>WINX^POW^</i> (Stoe & Cie, 2004)'
_computing_cell_refinement      '<i>FIDEL-GO</i>, <i>TOPAS-Academic</i> (Coelho, 2009)'
_computing_data_reduction       '<i>WINX^POW^</i> (Stoe & Cie, 2004)'
_computing_structure_solution   '<i>FIDEL-GO</i>'
_computing_structure_refinement '<i>TOPAS-Academic</i> (Coelho, 2009)'
_computing_molecular_graphics   '<i>Mercury</i> (Macrae <i>et al.</i>, 2008)'
_pd_proc_2theta_range_min       4.50
_pd_proc_2theta_range_max       79.99
_pd_proc_2theta_range_inc       0.01
_pd_calc_method                 'Rietveld Refinement'
_pd_proc_ls_background_function 'Chebyshev function with 20 terms'
_pd_proc_ls_profile_function    'fundamental parameters'
_pd_proc_ls_pref_orient_corr    'none'
## Rp' = 0.11567, Rwp' = 0.14425, Rexp' = 0.03277 # background-subtracted
_pd_proc_ls_prof_R_factor       0.05371
_pd_proc_ls_prof_wR_factor      0.06452
_pd_proc_ls_prof_wR_expected    0.01466
_pd_proc_wavelength             1.54056
_pd_spec_mount_mode             transmission
_pd_spec_mounting              'prepared between polymer films'

#==============================================================================

# 7. ATOMIC COORDINATES AND DISPLACEMENT PARAMETERS

loop_
    _atom_site_label
    _atom_site_type_symbol
    _atom_site_fract_x
    _atom_site_fract_y
    _atom_site_fract_z
    _atom_site_B_iso_or_equiv
    _atom_site_U_iso_or_equiv
C13 C  -0.01893(25) -0.0126(12) 0.09425(32)  2.32(13)     0.02938
C11 C  0.06973(22)  0.12394(77) 0.08074(30)  2.32(13)     0.02938
C12 C  0.08847(23)  0.13698(72) -0.01553(31) 2.32(13)     0.02938
H18 H  -0.0350(12)  -0.0186(67) 0.16850(96)  2.78(15)     0.03526
C10 C  0.14552(25)  0.26129(91) 0.16711(36)  2.32(13)     0.02938
N3  N  0.17322(24)  0.26784(63) -0.03394(33) 2.32(13)     0.02938
C9  C  0.23969(16)  0.40873(83) 0.14715(36)  2.32(13)     0.02938
O2  O  0.13284(34)  0.25587(78) 0.25342(42)  2.32(13)     0.02938
H15 H  0.17790(97)  0.2560(58)  -0.1087(10)  2.78(15)     0.03526
C8  C  0.24999(22)  0.40622(91) 0.04339(36)  2.32(13)     0.02938
C4  C  0.31133(27)  0.53636(73) 0.22383(36)  2.32(13)     0.02938
C7  C  0.33323(31)  0.53550(67) 0.02526(34)  2.32(13)     0.02938
H14 H  0.29934(96)  0.5326(51)  0.2992(11)   2.78(15)     0.03526
C5  C  0.39423(30)  0.66498(91) 0.20254(36)  2.32(13)     0.02938
F17 F  0.34109(36)  0.53181(85) -0.07149(41) 2.32(13)     0.02938
C6  C  0.40712(28)  0.66586(84) 0.10195(36)  2.32(13)     0.02938
H1  H  0.4517(11)   0.7695(73)  0.2615(13)   2.78(15)     0.03526
H16 H  0.4719(11)   0.7648(35)  0.0834(11)   2.78(15)     0.03526

loop_
    _geom_bond_atom_site_label_1
    _geom_bond_atom_site_label_2
    _geom_bond_distance
C13 C11 1.410(5)
C13 H18 1.09(2)
C11 C12 1.403(6)
C11 C10 1.513(5)
C12 N3  1.374(5)
C10 C9  1.527(5)
C10 O2  1.235(8)
N3  H15 1.04(1)
N3  C8  1.448(5)
C9  C8  1.462(7)
C9  C4  1.385(5)
C8  C7  1.351(6)
C4  H14 1.08(2)
C4  C5  1.362(6)
C7  F17 1.356(8)
C7  C6  1.408(5)
C5  C6  1.431(7)
C5  H1  1.09(2)
C6  H16 1.07(2)

loop_
    _geom_angle_atom_site_label_1
    _geom_angle_atom_site_label_2
    _geom_angle_atom_site_label_3
    _geom_angle
C11 C13 H18 120(1)
C13 C11 C12 119.4(3)
C13 C11 C10 122.0(3)
C12 C11 C10 118.6(3)
C11 C12 N3  122.4(3)
C11 C10 C9  119.3(3)
C11 C10 O2  121.3(4)
C9  C10 O2  119.4(4)
C12 N3  H15 114(1)
C12 N3  C8  123.2(3)
H15 N3  C8  123(1)
C10 C9  C8  116.5(3)
C10 C9  C4  121.4(3)
C8  C9  C4  122.1(3)
N3  C8  C9  120.0(3)
N3  C8  C7  123.2(3)
C9  C8  C7  116.8(3)
C9  C4  H14 118.7(9)
C9  C4  C5  119.4(4)
H14 C4  C5  121.9(9)
C8  C7  F17 115.8(4)
C8  C7  C6  122.1(4)
F17 C7  C6  122.1(4)
C4  C5  C6  120.1(4)
C4  C5  H1  121(1)
C6  C5  H1  119(1)
C7  C6  C5  119.5(4)
C7  C6  H16 119.0(9)
C5  C6  H16 121.5(9)

#==============================================================================

# Powder Diffraction Data

loop_
    _pd_meas_2theta_scan
    _pd_proc_intensity_total
    _pd_calc_intensity_total
    _pd_proc_ls_weight
     4.50000  13329.00000  12944.61045      0.00006
     4.51000  13400.00000  12959.39582      0.00006
     4.52000  13244.00000  12973.48345      0.00006
     4.53000  13432.00000  12986.88661      0.00006
     4.54000  13339.00000  12999.61859      0.00006
     4.55000  13189.00000  13011.69268      0.00006
     4.56000  13281.00000  13023.12217      0.00006
     4.57000  13157.00000  13033.92064      0.00006
     4.58000  13308.00000  13044.10208      0.00006
     4.59000  13256.00000  13053.67998      0.00006
     4.60000  13459.00000  13062.66787      0.00006
     4.61000  13245.00000  13071.07926      0.00006
     4.62000  13406.00000  13078.92782      0.00006
     4.63000  13092.00000  13086.22725      0.00006
     4.64000  13294.00000  13092.99149      0.00006
     4.65000  13141.00000  13099.23454      0.00006
     4.66000  13140.00000  13104.97054      0.00006
     4.67000  13255.00000  13110.21348      0.00006
     4.68000  13043.00000  13114.97694      0.00006
     4.69000  13226.00000  13119.27455      0.00006
     4.70000  13066.00000  13123.11963      0.00006
     4.71000  12915.00000  13126.52509      0.00006
     4.72000  13139.00000  13129.50372      0.00006
     4.73000  13077.00000  13132.06836      0.00006
     4.74000  12909.00000  13134.23199      0.00006
     4.75000  13015.00000  13136.00778      0.00006
     4.76000  13010.00000  13137.40910      0.00006
     4.77000  12999.00000  13138.44922      0.00006
     4.78000  13134.00000  13139.14090      0.00006
     4.79000  13092.00000  13139.49770      0.00006
     4.80000  12776.00000  13139.53405      0.00006
     4.81000  12919.00000  13139.26484      0.00006
     4.82000  12867.00000  13138.70546      0.00006
     4.83000  12812.00000  13137.87193      0.00006
     4.84000  13002.00000  13136.78116      0.00006
     4.85000  13000.00000  13135.45100      0.00006
     4.86000  13053.00000  13133.90035      0.00006
     4.87000  12977.00000  13132.14966      0.00006
     4.88000  12909.00000  13130.22118      0.00006
     4.89000  12925.00000  13128.14066      0.00006
     4.90000  12927.00000  13125.93475      0.00006
     4.91000  12773.00000  13123.62318      0.00006
     4.92000  12875.00000  13121.24718      0.00006
     4.93000  12868.00000  13118.85282      0.00006
     4.94000  12687.00000  13116.49468      0.00006
     4.95000  12845.00000  13114.24525      0.00006
     4.96000  12890.00000  13112.21181      0.00006
     4.97000  12855.00000  13110.57543      0.00006
     4.98000  12702.00000  13109.67908      0.00006
     4.99000  12712.00000  13110.41800      0.00006
     5.00000  12904.00000  13114.74777      0.00006
     5.01000  12908.00000  13118.99164      0.00006
     5.02000  12547.00000  13112.08194      0.00006
     5.03000  12640.00000  13104.16767      0.00006
     5.04000  12680.00000  13096.04816      0.00006
     5.05000  12779.00000  13087.73210      0.00006
     5.06000  12788.00000  13079.22820      0.00006
     5.07000  12621.00000  13070.54524      0.00006
     5.08000  12845.00000  13061.69206      0.00006
     5.09000  12914.00000  13052.67754      0.00006
     5.10000  12769.00000  13043.51067      0.00006
     5.11000  12674.00000  13034.20050      0.00006
     5.12000  12782.00000  13024.75618      0.00006
     5.13000  12752.00000  13015.18697      0.00006
     5.14000  12559.00000  13005.50225      0.00006
     5.15000  12719.00000  12995.71155      0.00006
     5.16000  12771.00000  12985.82452      0.00006
     5.17000  12792.00000  12975.85101      0.00006
     5.18000  12788.00000  12965.80103      0.00006
     5.19000  12664.00000  12955.68480      0.00006
     5.20000  12637.00000  12945.51277      0.00006
     5.21000  12712.00000  12935.29563      0.00006
     5.22000  12535.00000  12925.04436      0.00006
     5.23000  12528.00000  12914.77020      0.00006
     5.24000  12623.00000  12904.48476      0.00006
     5.25000  12577.00000  12894.19999      0.00006
     5.26000  12971.00000  12883.92825      0.00006
     5.27000  12896.00000  12873.68233      0.00006
     5.28000  12699.00000  12863.47551      0.00006
     5.29000  12909.00000  12853.32161      0.00006
     5.30000  12542.00000  12843.23504      0.00006
     5.31000  12732.00000  12833.23079      0.00006
     5.32000  12811.00000  12823.32460      0.00006
     5.33000  12534.00000  12813.53310      0.00006
     5.34000  12642.00000  12803.87376      0.00006
     5.35000  12694.00000  12794.36505      0.00006
     5.36000  12837.00000  12785.02658      0.00006
     5.37000  12618.00000  12775.87923      0.00006
     5.38000  12850.00000  12766.94540      0.00006
     5.39000  12844.00000  12758.24923      0.00006
     5.40000  12829.00000  12749.81693      0.00006
     5.41000  12757.00000  12741.67729      0.00006
     5.42000  12769.00000  12733.86226      0.00006
     5.43000  12695.00000  12726.40779      0.00006
     5.44000  12653.00000  12719.35499      0.00006
     5.45000  13018.00000  12712.75156      0.00006
     5.46000  12930.00000  12706.65373      0.00006
     5.47000  12857.00000  12701.12862      0.00006
     5.48000  12720.00000  12696.25717      0.00006
     5.49000  12988.00000  12692.13744      0.00006
     5.50000  13132.00000  12688.88846      0.00006
     5.51000  13075.00000  12686.65426      0.00006
     5.52000  13029.00000  12685.60797      0.00006
     5.53000  13111.00000  12685.95562      0.00006
     5.54000  13042.00000  12687.93939      0.00006
     5.55000  13058.00000  12691.83966      0.00006
     5.56000  13279.00000  12697.97549      0.00006
     5.57000  13375.00000  12706.70281      0.00006
     5.58000  13161.00000  12718.41014      0.00006
     5.59000  13383.00000  12733.51164      0.00006
     5.60000  13423.00000  12752.43840      0.00006
     5.61000  13254.00000  12775.62926      0.00006
     5.62000  13555.00000  12803.52267      0.00005
     5.63000  13491.00000  12836.55047      0.00005
     5.64000  13563.00000  12875.13423      0.00005
     5.65000  13696.00000  12919.68371      0.00005
     5.66000  13546.00000  12970.59707      0.00005
     5.67000  13888.00000  13028.26253      0.00005
     5.68000  13690.00000  13093.06091      0.00005
     5.69000  13969.00000  13165.36872      0.00005
     5.70000  14131.00000  13245.56168      0.00005
     5.71000  14241.00000  13334.01821      0.00005
     5.72000  14352.00000  13431.12286      0.00005
     5.73000  14433.00000  13537.26961      0.00005
     5.74000  14435.00000  13652.86484      0.00005
     5.75000  14575.00000  13778.33008      0.00005
     5.76000  14835.00000  13914.10455      0.00005
     5.77000  14960.00000  14060.64756      0.00004
     5.78000  14992.00000  14218.44079      0.00004
     5.79000  15475.00000  14387.99063      0.00004
     5.80000  15422.00000  14569.83059      0.00004
     5.81000  15600.00000  14764.52384      0.00004
     5.82000  15771.00000  14972.66604      0.00004
     5.83000  16010.00000  15194.88855      0.00004
     5.84000  16290.00000  15431.86204      0.00004
     5.85000  16290.00000  15684.30045      0.00004
     5.86000  16686.00000  15952.96534      0.00004
     5.87000  16907.00000  16238.67033      0.00003
     5.88000  17047.00000  16542.28563      0.00003
     5.89000  17471.00000  16864.74216      0.00003
     5.90000  17696.00000  17207.03509      0.00003
     5.91000  18251.00000  17570.22610      0.00003
     5.92000  18583.00000  17955.44401      0.00003
     5.93000  19137.00000  18363.88288      0.00003
     5.94000  19043.00000  18796.79692      0.00003
     5.95000  19662.00000  19255.49135      0.00003
     5.96000  20179.00000  19741.30854      0.00002
     5.97000  20494.00000  20255.60948      0.00002
     5.98000  21111.00000  20799.75135      0.00002
     5.99000  21809.00000  21375.06337      0.00002
     6.00000  22000.00000  21982.82319      0.00002
     6.01000  22463.00000  22624.23528      0.00002
     6.02000  23290.00000  23300.41118      0.00002
     6.03000  23505.00000  24012.35138      0.00002
     6.04000  24698.00000  24760.92944      0.00002
     6.05000  25279.00000  25546.88067      0.00002
     6.06000  26085.00000  26370.79915      0.00001
     6.07000  27261.00000  27233.14741      0.00001
     6.08000  27564.00000  28134.28224      0.00001
     6.09000  28826.00000  29074.49848      0.00001
     6.10000  29790.00000  30054.09079      0.00001
     6.11000  30654.00000  31073.42952      0.00001
     6.12000  32286.00000  32133.04163      0.00001
     6.13000  33086.00000  33233.71111      0.00001
     6.14000  34209.00000  34376.60169      0.00001
     6.15000  35475.00000  35563.34271      0.00001
     6.16000  37341.00000  36796.15714      0.00001
     6.17000  38677.00000  38078.00039      0.00001
     6.18000  40504.00000  39412.71813      0.00001
     6.19000  42175.00000  40805.22217      0.00001
     6.20000  43500.00000  42261.67284      0.00001
     6.21000  44711.00000  43789.64290      0.00001
     6.22000  46618.00000  45398.21834      0.00000
     6.23000  48723.00000  47097.96343      0.00000
     6.24000  50932.00000  48900.64195      0.00000
     6.25000  53573.00000  50818.55137      0.00000
     6.26000  55917.00000  52863.30493      0.00000
     6.27000  58473.00000  55043.90430      0.00000
     6.28000  59356.00000  57363.99853      0.00000
     6.29000  62436.00000  59818.33450      0.00000
     6.30000  64908.00000  62388.56734      0.00000
     6.31000  66979.00000  65038.79523      0.00000
     6.32000  68534.00000  67711.36667      0.00000
     6.33000  70459.00000  70323.62287      0.00000
     6.34000  71309.00000  72766.23818      0.00000
     6.35000  72157.00000  74903.72105      0.00000
     6.36000  73170.00000  76577.57287      0.00000
     6.37000  72473.00000  77612.86080      0.00000
     6.38000  70951.00000  77829.84309      0.00000
     6.39000  68966.00000  77063.54296      0.00000
     6.40000  67470.00000  75194.00693      0.00000
     6.41000  63977.00000  72184.99297      0.00000
     6.42000  59879.00000  68117.87040      0.00000
     6.43000  55986.00000  63198.77325      0.00000
     6.44000  51967.00000  57725.35278      0.00000
     6.45000  47826.00000  52025.09210      0.00000
     6.46000  43600.00000  46395.58191      0.00001
     6.47000  39752.00000  41069.44028      0.00001
     6.48000  35683.00000  36205.47181      0.00001
     6.49000  32570.00000  31895.36132      0.00001
     6.50000  29237.00000  28175.79285      0.00001
     6.51000  26604.00000  25041.02717      0.00001
     6.52000  24512.00000  22454.55461      0.00002
     6.53000  22297.00000  20359.64992      0.00002
     6.54000  20203.00000  18688.69117      0.00002
     6.55000  19134.00000  17370.94429      0.00003
     6.56000  18057.00000  16338.51912      0.00003
     6.57000  17006.00000  15530.37675      0.00003
     6.58000  16051.00000  14894.50208      0.00004
     6.59000  15252.00000  14388.55156      0.00004
     6.60000  14712.00000  13979.39413      0.00005
     6.61000  14141.00000  13641.97621      0.00005
     6.62000  13766.00000  13357.88371      0.00005
     6.63000  13255.00000  13113.87748      0.00006
     6.64000  12811.00000  12900.57526      0.00006
     6.65000  12476.00000  12711.36339      0.00006
     6.66000  12375.00000  12541.55626      0.00007
     6.67000  12164.00000  12387.78160      0.00007
     6.68000  11987.00000  12247.55062      0.00007
     6.69000  11875.00000  12118.96856      0.00007
     6.70000  11604.00000  12000.54487      0.00007
     6.71000  11439.00000  11891.07121      0.00008
     6.72000  11386.00000  11789.54327      0.00008
     6.73000  11137.00000  11695.11015      0.00008
     6.74000  10980.00000  11607.04087      0.00008
     6.75000  11116.00000  11524.70116      0.00008
     6.76000  11049.00000  11447.53672      0.00008
     6.77000  10852.00000  11375.06052      0.00008
     6.78000  10812.00000  11306.84287      0.00009
     6.79000  10715.00000  11242.50325      0.00009
     6.80000  10791.00000  11181.70368      0.00009
     6.81000  10522.00000  11124.14308      0.00009
     6.82000  10478.00000  11069.55252      0.00009
     6.83000  10496.00000  11017.69118      0.00009
     6.84000  10382.00000  10968.34291      0.00009
     6.85000  10326.00000  10921.31322      0.00009
     6.86000  10367.00000  10876.42673      0.00009
     6.87000  10229.00000  10833.52499      0.00010
     6.88000  10201.00000  10792.46450      0.00010
     6.89000  10194.00000  10753.11508      0.00010
     6.90000  10297.00000  10715.35837      0.00009
     6.91000  10186.00000  10679.08658      0.00010
     6.92000  10235.00000  10644.20136      0.00010
     6.93000  10076.00000  10610.61284      0.00010
     6.94000  10211.00000  10578.23878      0.00010
     6.95000  10174.00000  10547.00386      0.00010
     6.96000  10319.00000  10516.83904      0.00009
     6.97000  10020.00000  10487.68091      0.00010
     6.98000  10166.00000  10459.47126      0.00010
     6.99000  10115.00000  10432.15672      0.00010
     7.00000   9957.00000  10405.68874      0.00010
     7.01000  10024.00000  10380.02551      0.00010
     7.02000   9966.00000  10355.12327      0.00010
     7.03000   9851.00000  10330.92059      0.00010
     7.04000   9877.00000  10307.39267      0.00010
     7.05000   9958.00000  10284.51672      0.00010
     7.06000   9915.00000  10262.26570      0.00010
     7.07000  10138.00000  10240.58226      0.00010
     7.08000   9944.00000  10219.41158      0.00010
     7.09000   9923.00000  10198.76098      0.00010
     7.10000   9776.00000  10178.60945      0.00010
     7.11000   9799.00000  10158.93391      0.00010
     7.12000  10030.00000  10139.71275      0.00010
     7.13000   9854.00000  10120.92560      0.00010
     7.14000   9548.00000  10102.55337      0.00010
     7.15000   9867.00000  10084.57806      0.00010
     7.16000   9834.00000  10066.98272      0.00010
     7.17000   9931.00000  10049.75133      0.00010
     7.18000   9741.00000  10032.86875      0.00010
     7.19000   9660.00000  10016.32073      0.00010
     7.20000   9762.00000  10000.09377      0.00010
     7.21000   9730.00000   9984.17510      0.00010
     7.22000   9738.00000   9968.55270      0.00010
     7.23000   9821.00000   9953.21508      0.00010
     7.24000   9775.00000   9938.15149      0.00010
     7.25000   9779.00000   9923.35176      0.00010
     7.25999   9925.00000   9908.82073      0.00010
     7.27000   9748.00000   9894.50644      0.00010
     7.27999   9614.00000   9880.45757      0.00010
     7.29000   9812.00000   9866.61199      0.00010
     7.29999   9610.00000   9853.01778      0.00010
     7.31000   9614.00000   9839.59709      0.00010
     7.31999   9612.00000   9826.39069      0.00010
     7.33000   9539.00000   9813.35019      0.00010
     7.33999   9472.00000   9800.52155      0.00011
     7.35000   9536.00000   9787.84655      0.00010
     7.35999   9685.00000   9775.36884      0.00010
     7.37000   9723.00000   9763.03194      0.00010
     7.37999   9680.00000   9750.87853      0.00010
     7.39000   9675.00000   9738.85371      0.00010
     7.39999   9684.00000   9726.99894      0.00010
     7.41000   9664.00000   9715.26011      0.00010
     7.41999   9793.00000   9703.67789      0.00010
     7.43000   9559.00000   9692.20003      0.00010
     7.43999   9760.00000   9680.86639      0.00010
     7.45000   9547.00000   9669.62579      0.00010
     7.45999   9575.00000   9658.51721      0.00010
     7.47000   9376.00000   9647.49032      0.00011
     7.47999   9586.00000   9636.58320      0.00010
     7.49000   9688.00000   9625.74633      0.00010
     7.49999   9557.00000   9615.01731      0.00010
     7.50999   9496.00000   9604.35867      0.00011
     7.51999   9514.00000   9593.77610      0.00011
     7.52999   9601.00000   9583.26488      0.00010
     7.53999   9428.00000   9572.82083      0.00011
     7.54999   9611.00000   9562.43988      0.00010
     7.55999   9534.00000   9552.11804      0.00010
     7.56999   9528.00000   9541.85124      0.00010
     7.57999   9516.00000   9531.63527      0.00011
     7.58999   9555.00000   9521.46583      0.00010
     7.59999   9530.00000   9511.33875      0.00010
     7.60999   9421.00000   9501.25051      0.00011
     7.61999   9396.00000   9491.19685      0.00011
     7.62999   9479.00000   9481.17275      0.00011
     7.63999   9560.00000   9471.17285      0.00010
     7.64999   9483.00000   9461.19145      0.00011
     7.65999   9525.00000   9451.22240      0.00010
     7.66999   9503.00000   9441.25882      0.00011
     7.67999   9368.00000   9431.29322      0.00011
     7.68999   9474.00000   9421.31726      0.00011
     7.69999   9517.00000   9411.32146      0.00011
     7.70999   9469.00000   9401.29506      0.00011
     7.71999   9591.00000   9391.22544      0.00010
     7.72999   9281.00000   9381.09756      0.00011
     7.73999   9371.00000   9370.89329      0.00011
     7.74999   9608.00000   9360.58976      0.00010
     7.75999   9490.00000   9350.15811      0.00011
     7.76999   9379.00000   9339.55971      0.00011
     7.77999   9326.00000   9328.73948      0.00011
     7.78999   9472.00000   9317.61035      0.00011
     7.79999   9419.00000   9306.01915      0.00011
     7.80999   9480.00000   9293.65462      0.00011
     7.81999   9488.00000   9279.63547      0.00011
     7.82999   9402.00000   9262.07892      0.00011
     7.83999   9232.00000   9244.84447      0.00011
     7.84999   9342.00000   9238.54777      0.00011
     7.85999   9527.00000   9233.20325      0.00010
     7.86999   9466.00000   9227.89676      0.00011
     7.87999   9389.00000   9222.62781      0.00011
     7.88999   9444.00000   9217.39595      0.00011
     7.89999   9322.00000   9212.20069      0.00011
     7.90999   9331.00000   9207.04156      0.00011
     7.91999   9467.00000   9201.91809      0.00011
     7.92999   9194.00000   9196.82982      0.00011
     7.93999   9141.00000   9191.77626      0.00011
     7.94999   9261.00000   9186.75696      0.00011
     7.95999   9416.00000   9181.77145      0.00011
     7.96999   9501.00000   9176.81927      0.00011
     7.97999   9348.00000   9171.89994      0.00011
     7.98999   9428.00000   9167.01302      0.00011
     7.99999   9247.00000   9162.15803      0.00011
     8.00999   9385.00000   9157.33452      0.00011
     8.01999   9249.00000   9152.54204      0.00011
     8.02999   9276.00000   9147.78013      0.00011
     8.03999   9282.00000   9143.04832      0.00011
     8.04999   9420.00000   9138.34619      0.00011
     8.05999   9427.00000   9133.67326      0.00011
     8.06999   9492.00000   9129.02909      0.00011
     8.07999   9192.00000   9124.41324      0.00011
     8.08999   9399.00000   9119.82527      0.00011
     8.09999   9312.00000   9115.26471      0.00011
     8.10999   9310.00000   9110.73115      0.00011
     8.11999   9199.00000   9106.22413      0.00011
     8.12999   9306.00000   9101.74321      0.00011
     8.13999   9157.00000   9097.28797      0.00011
     8.14999   9127.00000   9092.85797      0.00011
     8.15999   9327.00000   9088.45277      0.00011
     8.16999   9281.00000   9084.07195      0.00011
     8.17999   9204.00000   9079.71508      0.00011
     8.18999   9220.00000   9075.38173      0.00011
     8.19999   9124.00000   9071.07148      0.00011
     8.20999   9095.00000   9066.78391      0.00011
     8.21999   9073.00000   9062.51860      0.00011
     8.22999   9213.00000   9058.27512      0.00011
     8.23999   9191.00000   9054.05307      0.00011
     8.24999   9327.00000   9049.85203      0.00011
     8.25999   9150.00000   9045.67160      0.00011
     8.26999   9191.00000   9041.51135      0.00011
     8.27999   8990.00000   9037.37090      0.00011
     8.28999   9084.00000   9033.24982      0.00011
     8.29999   9206.00000   9029.14773      0.00011
     8.30999   9140.00000   9025.06421      0.00011
     8.31999   9252.00000   9020.99888      0.00011
     8.32999   9029.00000   9016.95134      0.00011
     8.33999   9159.00000   9012.92120      0.00011
     8.34999   9208.00000   9008.90806      0.00011
     8.35999   9132.00000   9004.91154      0.00011
     8.36999   9080.00000   9000.93126      0.00011
     8.37999   9137.00000   8996.96682      0.00011
     8.38999   9199.00000   8993.01786      0.00011
     8.39999   9187.00000   8989.08399      0.00011
     8.40999   9059.00000   8985.16484      0.00011
     8.41999   9378.00000   8981.26003      0.00011
     8.42999   9086.00000   8977.36919      0.00011
     8.43999   9121.00000   8973.49196      0.00011
     8.44999   8956.00000   8969.62797      0.00011
     8.45999   8999.00000   8965.77685      0.00011
     8.46999   9229.00000   8961.93825      0.00011
     8.47999   9014.00000   8958.11181      0.00011
     8.48999   9050.00000   8954.29717      0.00011
     8.49999   9036.00000   8950.49399      0.00011
     8.50999   8826.00000   8946.70190      0.00011
     8.51999   9034.00000   8942.92057      0.00011
     8.52999   8988.00000   8939.14964      0.00011
     8.53999   8962.00000   8935.38878      0.00011
     8.54999   8998.00000   8931.63764      0.00011
     8.55999   9059.00000   8927.89590      0.00011
     8.56999   9074.00000   8924.16320      0.00011
     8.57999   8896.00000   8920.43923      0.00011
     8.58999   8947.00000   8916.72365      0.00011
     8.59999   9036.00000   8913.01614      0.00011
     8.60999   8977.00000   8909.31636      0.00011
     8.61999   9007.00000   8905.62401      0.00011
     8.62999   9095.00000   8901.93876      0.00011
     8.63999   9043.00000   8898.26030      0.00011
     8.64999   9129.00000   8894.58831      0.00011
     8.65999   9090.00000   8890.92248      0.00011
     8.66999   8964.00000   8887.26251      0.00011
     8.67999   9082.00000   8883.60809      0.00011
     8.68999   8977.00000   8879.95891      0.00011
     8.69999   8897.00000   8876.31468      0.00011
     8.70999   8896.00000   8872.67510      0.00011
     8.71999   9086.00000   8869.03988      0.00011
     8.72999   9143.00000   8865.40872      0.00011
     8.73999   8919.00000   8861.78133      0.00011
     8.74999   8866.00000   8858.15744      0.00011
     8.75999   9200.00000   8854.53675      0.00011
     8.76999   8826.00000   8850.91898      0.00011
     8.77999   8974.00000   8847.30391      0.00011
     8.78999   8944.00000   8843.69157      0.00011
     8.79999   8950.00000   8840.08244      0.00011
     8.80999   8925.00000   8836.47721      0.00011
     8.81999   8842.00000   8832.87660      0.00011
     8.82999   8926.00000   8829.28148      0.00011
     8.83999   8905.00000   8825.69276      0.00011
     8.84999   8852.00000   8822.11152      0.00011
     8.85999   9151.00000   8818.53893      0.00011
     8.86999   8887.00000   8814.97630      0.00011
     8.87999   8771.00000   8811.42511      0.00011
     8.88999   8837.00000   8807.88702      0.00011
     8.89999   9061.00000   8804.36387      0.00011
     8.90999   8843.00000   8800.85774      0.00011
     8.91999   8689.00000   8797.37096      0.00012
     8.92999   8732.00000   8793.90614      0.00011
     8.93999   8985.00000   8790.46623      0.00011
     8.94999   8928.00000   8787.05457      0.00011
     8.95999   9016.00000   8783.67498      0.00011
     8.96999   8808.00000   8780.33201      0.00011
     8.97999   8835.00000   8777.03133      0.00011
     8.98999   8923.00000   8773.77913      0.00011
     8.99999   8971.00000   8770.58216      0.00011
     9.00999   8811.00000   8767.44804      0.00011
     9.01999   8829.00000   8764.38519      0.00011
     9.02999   8760.00000   8761.40155      0.00011
     9.03999   8734.00000   8758.50383      0.00011
     9.04999   8815.00000   8755.69830      0.00011
     9.05999   8965.00000   8752.99195      0.00011
     9.06999   8769.00000   8750.39243      0.00011
     9.07999   8779.00000   8747.90854      0.00011
     9.08999   8814.00000   8745.55242      0.00011
     9.09999   8758.00000   8743.34004      0.00011
     9.10999   8740.00000   8741.29244      0.00011
     9.11999   8773.00000   8739.43874      0.00011
     9.12999   8927.00000   8737.82190      0.00011
     9.13999   8854.00000   8736.51182      0.00011
     9.14999   8650.00000   8735.64566      0.00012
     9.15999   8842.00000   8735.63886      0.00011
     9.16999   8780.00000   8737.13283      0.00011
     9.17999   8756.00000   8738.17729      0.00011
     9.18999   8734.00000   8734.94897      0.00011
     9.19999   8863.00000   8731.40532      0.00011
     9.20999   8728.00000   8727.85618      0.00011
     9.21999   8686.00000   8724.30139      0.00012
     9.22999   8665.00000   8720.74080      0.00012
     9.23999   8586.00000   8717.17428      0.00012
     9.24999   8731.00000   8713.60169      0.00011
     9.25999   8757.00000   8710.02287      0.00011
     9.26999   8833.00000   8706.43771      0.00011
     9.27999   8616.00000   8702.84607      0.00012
     9.28999   8762.00000   8699.24783      0.00011
     9.29999   8763.00000   8695.64293      0.00011
     9.30999   8743.00000   8692.03130      0.00011
     9.31999   8945.00000   8688.41289      0.00011
     9.32999   8674.00000   8684.78771      0.00012
     9.33999   8707.00000   8681.15578      0.00011
     9.34999   8775.00000   8677.51720      0.00011
     9.35999   8667.00000   8673.87215      0.00012
     9.36999   8757.00000   8670.22101      0.00011
     9.37999   8644.00000   8666.56444      0.00012
     9.38999   8713.00000   8662.90355      0.00011
     9.39999   8510.00000   8659.24054      0.00012
     9.40999   8577.00000   8655.57893      0.00012
     9.41999   8652.00000   8651.91265      0.00012
     9.42999   8639.00000   8648.22439      0.00012
     9.43999   8564.00000   8644.53130      0.00012
     9.44999   8645.00000   8640.83610      0.00012
     9.45999   8772.00000   8637.13989      0.00011
     9.46999   8779.00000   8633.44385      0.00011
     9.47999   8660.00000   8629.74931      0.00012
     9.48999   8662.00000   8626.05773      0.00012
     9.49999   8794.00000   8622.37073      0.00011
     9.50999   8630.00000   8618.69011      0.00012
     9.51999   8523.00000   8615.01784      0.00012
     9.52999   8521.00000   8611.35617      0.00012
     9.53999   8560.00000   8607.70757      0.00012
     9.54999   8558.00000   8604.07482      0.00012
     9.55999   8645.00000   8600.46108      0.00012
     9.56999   8723.00000   8596.87018      0.00011
     9.57999   8540.00000   8593.30669      0.00012
     9.58999   8553.00000   8589.77548      0.00012
     9.59999   8473.00000   8586.28187      0.00012
     9.60999   8473.00000   8582.83189      0.00012
     9.61999   8643.00000   8579.43207      0.00012
     9.62999   8613.00000   8576.08852      0.00012
     9.63999   8525.00000   8572.80656      0.00012
     9.64999   8592.00000   8569.59125      0.00012
     9.65999   8519.00000   8566.44801      0.00012
     9.66999   8773.00000   8563.38269      0.00011
     9.67999   8504.00000   8560.40184      0.00012
     9.68999   8509.00000   8557.51402      0.00012
     9.69999   8611.00000   8554.73044      0.00012
     9.70999   8623.00000   8552.06552      0.00012
     9.71999   8539.00000   8549.53828      0.00012
     9.72999   8695.00000   8547.17530      0.00012
     9.73999   8524.00000   8545.01620      0.00012
     9.74999   8693.00000   8543.12704      0.00012
     9.75999   8613.00000   8541.64558      0.00012
     9.76999   8676.00000   8541.03949      0.00012
     9.77999   8480.00000   8541.58774      0.00012
     9.78999   8662.00000   8540.87391      0.00012
     9.79999   8579.00000   8537.25426      0.00012
     9.80999   8516.00000   8533.42396      0.00012
     9.81999   8515.00000   8529.58897      0.00012
     9.82999   8581.00000   8525.75007      0.00012
     9.83999   8520.00000   8521.90817      0.00012
     9.84999   8541.00000   8518.06420      0.00012
     9.85999   8629.00000   8514.21921      0.00012
     9.86999   8544.00000   8510.37435      0.00012
     9.87999   8516.00000   8506.53089      0.00012
     9.88999   8455.00000   8502.69022      0.00012
     9.89999   8467.00000   8498.85388      0.00012
     9.90999   8556.00000   8495.02356      0.00012
     9.91999   8496.00000   8491.20116      0.00012
     9.92999   8504.00000   8487.38877      0.00012
     9.93999   8415.00000   8483.58876      0.00012
     9.94999   8486.00000   8479.80381      0.00012
     9.95999   8522.00000   8476.03713      0.00012
     9.96999   8530.00000   8472.29251      0.00012
     9.97999   8273.00000   8468.57407      0.00012
     9.98999   8452.00000   8464.88632      0.00012
     9.99999   8394.00000   8461.23430      0.00012
    10.00999   8376.00000   8457.62341      0.00012
    10.01999   8395.00000   8454.05863      0.00012
    10.02999   8489.00000   8450.54435      0.00012
    10.03999   8314.00000   8447.08477      0.00012
    10.04999   8444.00000   8443.68456      0.00012
    10.05999   8393.00000   8440.34877      0.00012
    10.06999   8451.00000   8437.08334      0.00012
    10.07999   8435.00000   8433.89628      0.00012
    10.08999   8339.00000   8430.79799      0.00012
    10.09999   8461.00000   8427.80206      0.00012
    10.10999   8400.00000   8424.92719      0.00012
    10.11999   8456.00000   8422.20073      0.00012
    10.12999   8370.00000   8419.66674      0.00012
    10.13999   8433.00000   8417.41077      0.00012
    10.14999   8426.00000   8415.68698      0.00012
    10.15999   8433.00000   8414.92251      0.00012
    10.16999   8441.00000   8413.95147      0.00012
    10.17999   8471.00000   8410.23917      0.00012
    10.18999   8369.00000   8406.32666      0.00012
    10.19999   8400.00000   8402.41410      0.00012
    10.20999   8462.00000   8398.50238      0.00012
    10.21999   8328.00000   8394.59234      0.00012
    10.22999   8200.00000   8390.68487      0.00012
    10.23999   8324.00000   8386.78127      0.00012
    10.24999   8481.00000   8382.88393      0.00012
    10.25999   8482.00000   8378.99942      0.00012
    10.26999   8416.00000   8375.13646      0.00012
    10.27999   8185.00000   8371.26466      0.00012
    10.28999   8194.00000   8367.33030      0.00012
    10.29999   8350.00000   8363.39026      0.00012
    10.30999   8301.00000   8359.44956      0.00012
    10.31999   8394.00000   8355.50841      0.00012
    10.32999   8349.00000   8351.56702      0.00012
    10.33999   8351.00000   8347.62561      0.00012
    10.34999   8396.00000   8343.68441      0.00012
    10.35999   8402.00000   8339.74365      0.00012
    10.36999   8346.00000   8335.80356      0.00012
    10.37999   8183.00000   8331.86437      0.00012
    10.38999   8273.00000   8327.92634      0.00012
    10.39999   8289.00000   8323.98971      0.00012
    10.40999   8370.00000   8320.05472      0.00012
    10.41999   8142.00000   8316.12165      0.00012
    10.42999   8193.00000   8312.19074      0.00012
    10.43999   8249.00000   8308.26227      0.00012
    10.44999   8219.00000   8304.33650      0.00012
    10.45999   8291.00000   8300.41372      0.00012
    10.46999   8286.00000   8296.49421      0.00012
    10.47999   8152.00000   8292.57825      0.00012
    10.48999   8286.00000   8288.66614      0.00012
    10.49999   8231.00000   8284.75817      0.00012
    10.50999   8312.00000   8280.85465      0.00012
    10.51999   8239.00000   8276.95589      0.00012
    10.52999   8205.00000   8273.06221      0.00012
    10.53999   8132.00000   8269.17392      0.00012
    10.54999   8037.00000   8265.29135      0.00012
    10.55999   8079.00000   8261.41484      0.00012
    10.56999   8347.00000   8257.54473      0.00012
    10.57999   8322.00000   8253.68136      0.00012
    10.58999   8315.00000   8249.82509      0.00012
    10.59999   8193.00000   8245.97627      0.00012
    10.60999   8222.00000   8242.13527      0.00012
    10.61999   8224.00000   8238.30247      0.00012
    10.62999   8078.00000   8234.47824      0.00012
    10.63999   8219.00000   8230.66297      0.00012
    10.64999   8167.00000   8226.85706      0.00012
    10.65999   8203.00000   8223.06091      0.00012
    10.66999   8279.00000   8219.27501      0.00012
    10.67999   8108.00000   8215.49997      0.00012
    10.68999   8236.00000   8211.73658      0.00012
    10.69999   8256.00000   8207.98570      0.00012
    10.70999   8168.00000   8204.24830      0.00012
    10.71999   8292.00000   8200.52549      0.00012
    10.72999   8118.00000   8196.81852      0.00012
    10.73999   8157.00000   8193.12885      0.00012
    10.74999   8177.00000   8189.45823      0.00012
    10.75999   8302.00000   8185.80887      0.00012
    10.76999   8146.00000   8182.18362      0.00012
    10.77999   8088.00000   8178.58581      0.00012
    10.78999   8138.00000   8175.01888      0.00012
    10.79999   8156.00000   8171.48620      0.00012
    10.80999   8065.00000   8167.99237      0.00012
    10.81999   8273.00000   8164.54583      0.00012
    10.82999   8078.00000   8161.16947      0.00012
    10.83999   8335.00000   8157.89813      0.00012
    10.84999   8165.00000   8154.62988      0.00012
    10.85999   8190.00000   8151.14689      0.00012
    10.86999   8126.00000   8147.66543      0.00012
    10.87999   8040.00000   8144.20490      0.00012
    10.88999   8044.00000   8140.76594      0.00012
    10.89999   8193.00000   8137.34919      0.00012
    10.90999   8066.00000   8133.95532      0.00012
    10.91999   8153.00000   8130.58501      0.00012
    10.92999   8157.00000   8127.23895      0.00012
    10.93999   8049.00000   8123.91784      0.00012
    10.94999   8121.00000   8120.62243      0.00012
    10.95999   8325.00000   8117.35343      0.00012
    10.96999   8111.00000   8114.11162      0.00012
    10.97999   8106.00000   8110.89779      0.00012
    10.98999   8298.00000   8107.71279      0.00012
    10.99999   8046.00000   8104.55760      0.00012
    11.00999   8042.00000   8101.43326      0.00012
    11.01999   7944.00000   8098.34088      0.00013
    11.02999   8021.00000   8095.28168      0.00012
    11.03999   8159.00000   8092.25701      0.00012
    11.04999   8087.00000   8089.26842      0.00012
    11.05999   8067.00000   8086.31775      0.00012
    11.06999   8213.00000   8083.40723      0.00012
    11.07999   8059.00000   8080.53925      0.00012
    11.08999   8133.00000   8077.71643      0.00012
    11.09999   8027.00000   8074.94279      0.00012
    11.10999   8016.00000   8072.22957      0.00012
    11.11999   8165.00000   8069.57934      0.00012
    11.12999   8030.00000   8066.93100      0.00012
    11.13999   7828.00000   8064.28938      0.00013
    11.14999   8133.00000   8061.68908      0.00012
    11.15999   8187.00000   8059.13431      0.00012
    11.16999   8233.00000   8056.62632      0.00012
    11.17999   8135.00000   8054.16637      0.00012
    11.18999   8036.00000   8051.75574      0.00012
    11.19999   8076.00000   8049.39577      0.00012
    11.20999   8019.00000   8047.08782      0.00012
    11.21999   8001.00000   8044.83330      0.00012
    11.22999   8065.00000   8042.63365      0.00012
    11.23999   7949.00000   8040.49036      0.00013
    11.24999   8027.00000   8038.40497      0.00012
    11.25999   8139.00000   8036.37921      0.00012
    11.26999   8023.00000   8034.41498      0.00012
    11.27999   8043.00000   8032.51427      0.00012
    11.28999   8061.00000   8030.67923      0.00012
    11.29999   8042.00000   8028.91222      0.00012
    11.30999   7938.00000   8027.21576      0.00013
    11.31999   8067.00000   8025.59251      0.00012
    11.32999   8058.00000   8024.04531      0.00012
    11.33999   8001.00000   8022.57719      0.00012
    11.34999   7958.00000   8021.19143      0.00013
    11.35999   8079.00000   8019.89157      0.00012
    11.36999   7950.00000   8018.68154      0.00013
    11.37999   8198.00000   8017.56582      0.00012
    11.38999   8048.00000   8016.54927      0.00012
    11.39999   8114.00000   8015.63730      0.00012
    11.40999   7869.00000   8014.83548      0.00013
    11.41999   7991.00000   8014.14916      0.00013
    11.42999   7929.00000   8013.58401      0.00013
    11.43999   7956.00000   8013.14652      0.00013
    11.44999   8102.00000   8012.84500      0.00012
    11.45999   8151.00000   8012.69050      0.00012
    11.46999   8017.00000   8012.69976      0.00012
    11.47999   8033.00000   8012.90747      0.00012
    11.48999   8129.00000   8013.40457      0.00012
    11.49999   7983.00000   8014.08747      0.00013
    11.50999   8086.00000   8014.40984      0.00012
    11.51999   8019.00000   8014.83816      0.00012
    11.52999   7949.00000   8015.41536      0.00013
    11.53999   8019.00000   8016.14792      0.00012
    11.54999   8030.00000   8017.04348      0.00012
    11.55999   8137.00000   8018.11132      0.00012
    11.56999   8086.00000   8019.36350      0.00012
    11.57999   8084.00000   8020.81765      0.00012
    11.58999   8033.00000   8022.50609      0.00012
    11.59999   7976.00000   8024.53440      0.00013
    11.60999   7999.00000   8026.90886      0.00013
    11.61999   7824.00000   8029.06356      0.00013
    11.62999   7984.00000   8031.01230      0.00013
    11.63999   8005.00000   8033.11377      0.00012
    11.64999   8008.00000   8035.39961      0.00012
    11.65999   8039.00000   8037.87596      0.00012
    11.66999   8106.00000   8040.54926      0.00012
    11.67999   7989.00000   8043.42619      0.00013
    11.68999   7962.00000   8046.51375      0.00013
    11.69999   7919.00000   8049.81923      0.00013
    11.70999   8046.00000   8053.35026      0.00012
    11.71999   8098.00000   8057.11480      0.00012
    11.72999   8047.00000   8061.12118      0.00012
    11.73999   8036.00000   8065.37811      0.00012
    11.74999   8115.00000   8069.89471      0.00012
    11.75999   8163.00000   8074.68054      0.00012
    11.76999   7969.00000   8079.74566      0.00013
    11.77999   7982.00000   8085.10071      0.00013
    11.78999   8125.00000   8090.75696      0.00012
    11.79999   8061.00000   8096.72627      0.00012
    11.80999   8161.00000   8103.02126      0.00012
    11.81999   8264.00000   8109.65534      0.00012
    11.82999   7990.00000   8116.64300      0.00013
    11.83999   8078.00000   8123.99987      0.00012
    11.84999   8101.00000   8131.74285      0.00012
    11.85999   8138.00000   8139.89204      0.00012
    11.86999   8168.00000   8148.47004      0.00012
    11.87999   7975.00000   8157.47412      0.00013
    11.88999   8180.00000   8166.88660      0.00012
    11.89999   8263.00000   8176.76155      0.00012
    11.90999   8021.00000   8187.12405      0.00012
    11.91999   8151.00000   8197.99585      0.00012
    11.92999   8230.00000   8209.40000      0.00012
    11.93999   8257.00000   8221.36095      0.00012
    11.94999   8284.00000   8233.90462      0.00012
    11.95999   8353.00000   8247.05854      0.00012
    11.96999   8321.00000   8260.85200      0.00012
    11.97999   8408.00000   8275.31612      0.00012
    11.98999   8437.00000   8290.48410      0.00012
    11.99999   8329.00000   8306.39130      0.00012
    12.00999   8310.00000   8323.07548      0.00012
    12.01999   8365.00000   8340.57700      0.00012
    12.02999   8440.00000   8358.93903      0.00012
    12.03999   8361.00000   8378.20784      0.00012
    12.04999   8486.00000   8398.43309      0.00012
    12.05999   8430.00000   8419.66813      0.00012
    12.06999   8571.00000   8441.97044      0.00012
    12.07999   8437.00000   8465.40193      0.00012
    12.08999   8496.00000   8490.02964      0.00012
    12.09999   8352.00000   8515.92616      0.00012
    12.10999   8426.00000   8543.17033      0.00012
    12.11999   8453.00000   8571.84802      0.00012
    12.12999   8490.00000   8602.05298      0.00012
    12.13999   8612.00000   8633.88795      0.00012
    12.14999   8638.00000   8667.46580      0.00012
    12.15999   8706.00000   8702.91098      0.00011
    12.16999   8564.00000   8740.36113      0.00012
    12.17999   8672.00000   8779.96896      0.00012
    12.18999   8674.00000   8821.90446      0.00012
    12.19999   8714.00000   8866.35733      0.00011
    12.20999   8749.00000   8913.53988      0.00011
    12.21999   8779.00000   8963.69022      0.00011
    12.22999   8685.00000   9017.07589      0.00012
    12.23999   8885.00000   9073.99792      0.00011
    12.24999   9036.00000   9134.79538      0.00011
    12.25999   8870.00000   9199.85028      0.00011
    12.26999   9068.00000   9269.59308      0.00011
    12.27999   8992.00000   9344.50845      0.00011
    12.28999   9077.00000   9425.14160      0.00011
    12.29999   9221.00000   9512.10477      0.00011
    12.30999   9318.00000   9606.08395      0.00011
    12.31999   9397.00000   9707.84561      0.00011
    12.32999   9328.00000   9818.24305      0.00011
    12.33999   9465.00000   9938.22229      0.00011
    12.34999   9610.00000  10068.82689      0.00010
    12.35999   9704.00000  10211.20157      0.00010
    12.36999   9808.00000  10366.59422      0.00010
    12.37999   9966.00000  10536.35622      0.00010
    12.38999  10333.00000  10721.94128      0.00009
    12.39999  10337.00000  10924.90296      0.00009
    12.40999  10569.00000  11146.89151      0.00009
    12.41999  10565.00000  11389.65022      0.00009
    12.42999  10981.00000  11655.01179      0.00008
    12.43999  11049.00000  11944.89440      0.00008
    12.44999  11592.00000  12261.29723      0.00007
    12.45999  11816.00000  12606.29461      0.00007
    12.46999  12324.00000  12982.02765      0.00007
    12.47999  12489.00000  13390.69201      0.00006
    12.48999  13420.00000  13834.52025      0.00006
    12.49999  13634.00000  14315.75676      0.00005
    12.50999  14104.00000  14836.62352      0.00005
    12.51999  14766.00000  15399.27446      0.00005
    12.52999  15264.00000  16005.73631      0.00004
    12.53999  15937.00000  16657.83417      0.00004
    12.54999  16873.00000  17357.10035      0.00004
    12.55999  17835.00000  18104.66556      0.00003
    12.56999  18569.00000  18901.13306      0.00003
    12.57999  19900.00000  19746.43695      0.00003
    12.58999  21200.00000  20639.68769      0.00002
    12.59999  22089.00000  21579.00864      0.00002
    12.60999  23076.00000  22561.36817      0.00002
    12.61999  24351.00000  23582.41192      0.00002
    12.62999  26109.00000  24636.29875      0.00001
    12.63999  27533.00000  25715.54232      0.00001
    12.64999  29320.00000  26810.85807      0.00001
    12.65999  30957.00000  27911.01423      0.00001
    12.66999  33061.00000  29002.68548      0.00001
    12.67999  34552.00000  30070.31223      0.00001
    12.68999  36882.00000  31095.97794      0.00001
    12.69999  38484.00000  32059.33519      0.00001
    12.70999  40278.00000  32937.63953      0.00001
    12.71999  41729.00000  33705.98894      0.00001
    12.72999  43182.00000  34337.91093      0.00001
    12.73999  44117.00000  34806.47056      0.00001
    12.74999  44998.00000  35086.06120      0.00000
    12.75999  45452.00000  35154.93874      0.00000
    12.76999  45374.00000  34998.33629      0.00000
    12.77999  45072.00000  34611.66954      0.00000
    12.78999  43604.00000  34003.03169      0.00001
    12.79999  42544.00000  33194.08582      0.00001
    12.80999  40882.00000  32218.76435      0.00001
    12.81999  39125.00000  31119.84830      0.00001
    12.82999  36659.00000  29944.22738      0.00001
    12.83999  34715.00000  28738.04452      0.00001
    12.84999  32987.00000  27542.80992      0.00001
    12.85999  31012.00000  26393.06125      0.00001
    12.86999  28961.00000  25315.56992      0.00001
    12.87999  26868.00000  24329.71008      0.00001
    12.88999  25379.00000  23448.49023      0.00002
    12.89999  24086.00000  22679.82255      0.00002
    12.90999  22565.00000  22027.75456      0.00002
    12.91999  21783.00000  21493.52862      0.00002
    12.92999  21001.00000  21076.43142      0.00002
    12.93999  20285.00000  20774.44786      0.00002
    12.94999  20066.00000  20584.75300      0.00002
    12.95999  19596.00000  20504.07742      0.00003
    12.96999  19370.00000  20528.97520      0.00003
    12.97999  19338.00000  20656.01504      0.00003
    12.98999  19490.00000  20881.90837      0.00003
    12.99999  19698.00000  21203.58285      0.00003
    13.00999  19788.00000  21618.20692      0.00003
    13.01999  20223.00000  22123.16936      0.00002
    13.02999  20460.00000  22716.01792      0.00002
    13.03999  21211.00000  23394.36159      0.00002
    13.04999  22027.00000  24155.74205      0.00002
    13.05999  22471.00000  24997.48056      0.00002
    13.06999  23860.00000  25916.50740      0.00002
    13.07999  24070.00000  26909.18051      0.00002
    13.08999  25158.00000  27971.09951      0.00002
    13.09999  26190.00000  29096.91940      0.00001
    13.10999  27643.00000  30280.16639      0.00001
    13.11999  28930.00000  31513.05658      0.00001
    13.12999  30268.00000  32786.31724      0.00001
    13.13999  31813.00000  34089.01264      0.00001
    13.14999  33162.00000  35408.38205      0.00001
    13.15999  34955.00000  36729.70969      0.00001
    13.16999  36654.00000  38036.26511      0.00001
    13.17999  37635.00000  39309.37886      0.00001
    13.18999  39468.00000  40528.74830      0.00001
    13.19999  40653.00000  41673.09047      0.00001
    13.20999  42636.00000  42721.25442      0.00001
    13.21999  43742.00000  43653.84411      0.00001
    13.22999  45277.00000  44455.26152      0.00000
    13.23999  46946.00000  45115.86606      0.00000
    13.24999  48582.00000  45633.72848      0.00000
    13.25999  49866.00000  46015.36624      0.00000
    13.26999  50650.00000  46275.00604      0.00000
    13.27999  51397.00000  46432.33610      0.00000
    13.28999  52512.00000  46509.21706      0.00000
    13.29999  52448.00000  46526.15448      0.00000
    13.30999  53010.00000  46499.33159      0.00000
    13.31999  53136.00000  46438.70231      0.00000
    13.32999  52911.00000  46347.25390      0.00000
    13.33999  52277.00000  46221.25668      0.00000
    13.34999  52113.00000  46051.20434      0.00000
    13.35999  51493.00000  45823.17492      0.00000
    13.36999  50281.00000  45520.43082      0.00000
    13.37999  49033.00000  45125.15695      0.00000
    13.38999  48024.00000  44620.27366      0.00000
    13.39999  47034.00000  43991.24988      0.00000
    13.40999  45447.00000  43227.79662      0.00000
    13.41999  43970.00000  42325.26889      0.00001
    13.42999  42516.00000  41285.57731      0.00001
    13.43999  40528.00000  40117.43760      0.00001
    13.44999  39165.00000  38835.87469      0.00001
    13.45999  37646.00000  37461.03234      0.00001
    13.46999  35813.00000  36016.47684      0.00001
    13.47999  34052.00000  34527.27691      0.00001
    13.48999  32639.00000  33018.16061      0.00001
    13.49999  30745.00000  31511.99329      0.00001
    13.50999  29207.00000  30028.71607      0.00001
    13.51999  27998.00000  28584.77273      0.00001
    13.52999  26462.00000  27192.96533      0.00001
    13.53999  25192.00000  25862.63181      0.00002
    13.54999  23797.00000  24600.02579      0.00002
    13.55999  22908.00000  23408.79384      0.00002
    13.56999  21747.00000  22290.47145      0.00002
    13.57999  20628.00000  21244.94756      0.00002
    13.58999  19580.00000  20270.87126      0.00003
    13.59999  19090.00000  19365.99175      0.00003
    13.60999  18003.00000  18527.43161      0.00003
    13.61999  17449.00000  17751.89952      0.00003
    13.62999  16636.00000  17035.85118      0.00004
    13.63999  16019.00000  16375.61169      0.00004
    13.64999  15575.00000  15767.47743      0.00004
    13.65999  14856.00000  15207.80032      0.00005
    13.66999  14305.00000  14693.06845      0.00005
    13.67999  13791.00000  14220.07314      0.00005
    13.68999  13282.00000  13785.94076      0.00006
    13.69999  12735.00000  13386.26136      0.00006
    13.70999  12553.00000  13015.13983      0.00006
    13.71999  12003.00000  12672.64027      0.00007
    13.72999  11845.00000  12356.41906      0.00007
    13.73999  11445.00000  12064.09282      0.00008
    13.74999  11301.00000  11793.47103      0.00008
    13.75999  11070.00000  11542.54998      0.00008
    13.76999  10663.00000  11309.50484      0.00009
    13.77999  10622.00000  11092.68030      0.00009
    13.78999  10318.00000  10890.58010      0.00009
    13.79999  10194.00000  10701.85592      0.00010
    13.80999  10029.00000  10525.29582      0.00010
    13.81999   9843.00000  10359.81271      0.00010
    13.82999   9699.00000  10204.43297      0.00010
    13.83999   9430.00000  10058.28553      0.00011
    13.84999   9397.00000   9920.59142      0.00011
    13.85999   9374.00000   9790.65411      0.00011
    13.86999   9072.00000   9667.85048      0.00011
    13.87999   9064.00000   9551.62240      0.00011
    13.88999   8905.00000   9441.46927      0.00011
    13.89999   8771.00000   9336.94222      0.00011
    13.90999   8926.00000   9237.64280      0.00011
    13.91999   8851.00000   9143.20069      0.00011
    13.92999   8724.00000   9053.23014      0.00011
    13.93999   8439.00000   8967.46574      0.00012
    13.94999   8491.00000   8885.63868      0.00012
    13.95999   8388.00000   8807.49847      0.00012
    13.96999   8229.00000   8732.81576      0.00012
    13.97999   8250.00000   8661.38021      0.00012
    13.98999   8246.00000   8592.99843      0.00012
    13.99999   8225.00000   8527.49208      0.00012
    14.00999   7926.00000   8464.69643      0.00013
    14.01999   7958.00000   8404.45923      0.00013
    14.02999   8006.00000   8346.64010      0.00012
    14.03999   7846.00000   8291.11063      0.00013
    14.04999   7912.00000   8237.76024      0.00013
    14.05999   7814.00000   8186.47777      0.00013
    14.06999   7742.00000   8137.08489      0.00013
    14.07999   7823.00000   8089.46620      0.00013
    14.08999   7751.00000   8043.58308      0.00013
    14.09999   7659.00000   7999.35239      0.00013
    14.10999   7583.00000   7956.69224      0.00013
    14.11999   7618.00000   7915.52581      0.00013
    14.12999   7809.00000   7875.78103      0.00013
    14.13999   7714.00000   7837.39018      0.00013
    14.14999   7582.00000   7800.28961      0.00013
    14.15999   7598.00000   7764.41943      0.00013
    14.16999   7649.00000   7729.72327      0.00013
    14.17999   7417.00000   7696.14801      0.00013
    14.18999   7605.00000   7663.64358      0.00013
    14.19999   7535.00000   7632.16274      0.00013
    14.20999   7420.00000   7601.66092      0.00013
    14.21999   7503.00000   7572.09599      0.00013
    14.22999   7384.00000   7543.42817      0.00014
    14.23999   7295.00000   7515.61980      0.00014
    14.24999   7368.00000   7488.63529      0.00014
    14.25999   7469.00000   7462.44094      0.00013
    14.26999   7428.00000   7437.00501      0.00013
    14.27999   7403.00000   7412.29756      0.00014
    14.28999   7310.00000   7388.29027      0.00014
    14.29999   7315.00000   7364.95636      0.00014
    14.30999   7274.00000   7342.27047      0.00014
    14.31999   7343.00000   7320.20865      0.00014
    14.32999   7291.00000   7298.74822      0.00014
    14.33999   7169.00000   7277.86776      0.00014
    14.34999   7249.00000   7257.54704      0.00014
    14.35999   7229.00000   7237.76702      0.00014
    14.36999   7327.00000   7218.50978      0.00014
    14.37999   7108.00000   7199.75852      0.00014
    14.38999   7210.00000   7181.49761      0.00014
    14.39999   7091.00000   7163.71271      0.00014
    14.40999   7210.00000   7146.39064      0.00014
    14.41999   7097.00000   7129.51932      0.00014
    14.42999   6958.00000   7113.08763      0.00014
    14.43999   6922.00000   7097.08474      0.00014
    14.44999   7008.00000   7081.50027      0.00014
    14.45999   7129.00000   7066.32471      0.00014
    14.46999   7076.00000   7051.55002      0.00014
    14.47999   7124.00000   7037.17048      0.00014
    14.48999   7053.00000   7023.18383      0.00014
    14.49999   6927.00000   7009.59438      0.00014
    14.50999   7076.00000   6996.42302      0.00014
    14.51999   7195.00000   6983.77244      0.00014
    14.52999   6999.00000   6971.61495      0.00014
    14.53999   7043.00000   6959.27486      0.00014
    14.54999   6957.00000   6946.89880      0.00014
    14.55999   6888.00000   6934.78469      0.00015
    14.56999   7111.00000   6922.94657      0.00014
    14.57999   7013.00000   6911.37734      0.00014
    14.58999   6998.00000   6900.07019      0.00014
    14.59999   7008.00000   6889.01865      0.00014
    14.60999   6914.00000   6878.21652      0.00014
    14.61999   6936.00000   6867.65791      0.00014
    14.62999   6845.00000   6857.33718      0.00015
    14.63999   6882.00000   6847.24898      0.00015
    14.64999   6899.00000   6837.38821      0.00014
    14.65999   7142.00000   6827.75002      0.00014
    14.66999   7047.00000   6818.32979      0.00014
    14.67999   6924.00000   6809.12314      0.00014
    14.68999   6968.00000   6800.12593      0.00014
    14.69999   6982.00000   6791.33421      0.00014
    14.70999   6920.00000   6782.74426      0.00014
    14.71999   7037.00000   6774.35258      0.00014
    14.72999   6917.00000   6766.15585      0.00014
    14.73999   6935.00000   6758.15098      0.00014
    14.74999   6960.00000   6750.33504      0.00014
    14.75999   7020.00000   6742.70533      0.00014
    14.76999   6911.00000   6735.25930      0.00014
    14.77999   6857.00000   6727.99462      0.00015
    14.78999   7069.00000   6720.90913      0.00014
    14.79999   6903.00000   6714.00086      0.00014
    14.80999   6905.00000   6707.26801      0.00014
    14.81999   6818.00000   6700.70899      0.00015
    14.82999   6902.00000   6694.32235      0.00014
    14.83999   6831.00000   6688.10687      0.00015
    14.84999   6968.00000   6682.06147      0.00014
    14.85999   6965.00000   6676.18528      0.00014
    14.86999   7034.00000   6670.47761      0.00014
    14.87999   6875.00000   6664.93797      0.00015
    14.88999   6967.00000   6659.56603      0.00014
    14.89999   6938.00000   6654.36169      0.00014
    14.90999   7034.00000   6649.32503      0.00014
    14.91999   6927.00000   6644.45635      0.00014
    14.92999   6864.00000   6639.75614      0.00015
    14.93999   6812.00000   6635.22512      0.00015
    14.94999   6905.00000   6630.86423      0.00014
    14.95999   6832.00000   6626.67465      0.00015
    14.96999   6747.00000   6622.65777      0.00015
    14.97999   6865.00000   6618.81527      0.00015
    14.98999   6888.00000   6615.14906      0.00015
    14.99999   6907.00000   6611.66134      0.00014
    15.00999   6922.00000   6608.35459      0.00014
    15.01999   6918.00000   6605.23158      0.00014
    15.02999   6878.00000   6602.29541      0.00015
    15.03999   6971.00000   6599.54950      0.00014
    15.04999   6876.00000   6596.99764      0.00015
    15.05999   6862.00000   6594.64397      0.00015
    15.06999   7001.00000   6592.49305      0.00014
    15.07999   6859.00000   6590.54983      0.00015
    15.08999   6842.00000   6588.81975      0.00015
    15.09999   7040.00000   6587.30870      0.00014
    15.10999   6940.00000   6586.02308      0.00014
    15.11999   7060.00000   6584.96988      0.00014
    15.12999   6876.00000   6584.15664      0.00015
    15.13999   6829.00000   6583.59156      0.00015
    15.14999   6895.00000   6583.28355      0.00015
    15.15999   7108.00000   6583.24223      0.00014
    15.16999   6917.00000   6583.47807      0.00014
    15.17999   6991.00000   6584.00241      0.00014
    15.18999   6902.00000   6584.82757      0.00014
    15.19999   6978.00000   6585.96692      0.00014
    15.20999   6828.00000   6587.43500      0.00015
    15.21999   7091.00000   6589.24764      0.00014
    15.22999   6969.00000   6591.42207      0.00014
    15.23999   6980.00000   6593.97713      0.00014
    15.24999   6918.00000   6596.93346      0.00014
    15.25999   7081.00000   6600.31366      0.00014
    15.26999   6978.00000   6604.14253      0.00014
    15.27999   7035.00000   6608.44734      0.00014
    15.28999   6920.00000   6613.25817      0.00014
    15.29999   6925.00000   6618.60839      0.00014
    15.30999   7182.00000   6624.53488      0.00014
    15.31999   7040.00000   6631.07872      0.00014
    15.32999   6966.00000   6638.28834      0.00014
    15.33999   7085.00000   6646.21060      0.00014
    15.34999   7079.00000   6654.86631      0.00014
    15.35999   7255.00000   6664.33712      0.00014
    15.36999   7240.00000   6674.69214      0.00014
    15.37999   7238.00000   6686.00440      0.00014
    15.38999   7191.00000   6698.35495      0.00014
    15.39999   7150.00000   6711.83353      0.00014
    15.40999   7234.00000   6726.53941      0.00014
    15.41999   7350.00000   6742.58220      0.00014
    15.42999   7274.00000   6760.08313      0.00014
    15.43999   7243.00000   6779.17605      0.00014
    15.44999   7278.00000   6800.00851      0.00014
    15.45999   7269.00000   6822.74271      0.00014
    15.46999   7366.00000   6847.55654      0.00014
    15.47999   7356.00000   6874.64437      0.00014
    15.48999   7626.00000   6904.21777      0.00013
    15.49999   7507.00000   6936.50595      0.00013
    15.50999   7520.00000   6971.75580      0.00013
    15.51999   7700.00000   7010.23161      0.00013
    15.52999   7759.00000   7052.21428      0.00013
    15.53999   7806.00000   7097.99988      0.00013
    15.54999   7579.00000   7147.89761      0.00013
    15.55999   7705.00000   7202.22687      0.00013
    15.56999   7922.00000   7261.31354      0.00013
    15.57999   7749.00000   7325.48511      0.00013
    15.58999   7847.00000   7395.06466      0.00013
    15.59999   8012.00000   7470.36424      0.00012
    15.60999   7845.00000   7551.67846      0.00013
    15.61999   8127.00000   7639.28086      0.00012
    15.62999   7893.00000   7733.41379      0.00013
    15.63999   8225.00000   7834.21374      0.00012
    15.64999   8096.00000   7941.70230      0.00012
    15.65999   8177.00000   8056.02098      0.00012
    15.66999   8151.00000   8177.14059      0.00012
    15.67999   8168.00000   8304.92197      0.00012
    15.68999   8260.00000   8439.10734      0.00012
    15.69999   8259.00000   8579.30254      0.00012
    15.70999   8316.00000   8724.95820      0.00012
    15.71999   8530.00000   8875.34918      0.00012
    15.72999   8419.00000   9029.55460      0.00012
    15.73999   8588.00000   9186.43832      0.00012
    15.74999   8581.00000   9344.62991      0.00012
    15.75999   8587.00000   9502.50660      0.00012
    15.76999   8690.00000   9658.17675      0.00012
    15.77999   8727.00000   9809.46206      0.00011
    15.78999   8611.00000   9953.85753      0.00012
    15.79999   8887.00000  10088.29400      0.00011
    15.80999   8928.00000  10209.69424      0.00011
    15.81999   8925.00000  10317.64848      0.00011
    15.82999   8814.00000  10410.38825      0.00011
    15.83999   8799.00000  10482.65026      0.00011
    15.84999   8893.00000  10531.40359      0.00011
    15.85999   8846.00000  10554.37014      0.00011
    15.86999   8882.00000  10549.89057      0.00011
    15.87999   8885.00000  10517.11287      0.00011
    15.88999   8931.00000  10456.13929      0.00011
    15.89999   9092.00000  10368.10022      0.00011
    15.90999   9048.00000  10255.13184      0.00011
    15.91999   9004.00000  10120.25061      0.00011
    15.92999   9014.00000   9967.13834      0.00011
    15.93999   8984.00000   9799.87003      0.00011
    15.94999   9077.00000   9622.62653      0.00011
    15.95999   9053.00000   9439.43329      0.00011
    15.96999   8908.00000   9253.95532      0.00011
    15.97999   8818.00000   9069.36292      0.00011
    15.98999   8960.00000   8888.26793      0.00011
    15.99999   8804.00000   8712.71857      0.00011
    16.00999   8812.00000   8544.23658      0.00011
    16.01999   8917.00000   8383.87941      0.00011
    16.02999   8593.00000   8232.31347      0.00012
    16.03999   8617.00000   8089.88795      0.00012
    16.04999   8690.00000   7956.70294      0.00012
    16.05999   8670.00000   7832.66846      0.00012
    16.06999   8610.00000   7717.55374      0.00012
    16.07999   8311.00000   7611.02682      0.00012
    16.08999   8467.00000   7512.68584      0.00012
    16.09999   8406.00000   7422.08333      0.00012
    16.10999   8308.00000   7338.74481      0.00012
    16.11999   8363.00000   7262.18292      0.00012
    16.12999   8120.00000   7191.90821      0.00012
    16.13999   7980.00000   7127.43714      0.00013
    16.14999   8137.00000   7068.29803      0.00012
    16.15999   7957.00000   7014.03551      0.00013
    16.16999   7864.00000   6964.21413      0.00013
    16.17999   7700.00000   6918.42060      0.00013
    16.18999   7822.00000   6876.26521      0.00013
    16.19999   7655.00000   6837.38296      0.00013
    16.20999   7544.00000   6801.43470      0.00013
    16.21999   7551.00000   6768.10728      0.00013
    16.22999   7421.00000   6737.11280      0.00013
    16.23999   7314.00000   6708.18725      0.00014
    16.24999   7319.00000   6681.08984      0.00014
    16.25999   7170.00000   6655.60143      0.00014
    16.26999   7173.00000   6631.52228      0.00014
    16.27999   7022.00000   6608.67063      0.00014
    16.28999   7029.00000   6586.88063      0.00014
    16.29999   7026.00000   6565.99934      0.00014
    16.30999   6928.00000   6545.88193      0.00014
    16.31999   6922.00000   6526.38258      0.00014
    16.32999   6807.00000   6507.32885      0.00015
    16.33999   6685.00000   6488.39466      0.00015
    16.34999   6729.00000   6469.09699      0.00015
    16.35999   6808.00000   6450.59969      0.00015
    16.37000   6651.00000   6435.21344      0.00015
    16.38000   6427.00000   6420.51574      0.00016
    16.39000   6663.00000   6406.21187      0.00015
    16.40000   6405.00000   6392.27745      0.00016
    16.41000   6535.00000   6378.69328      0.00015
    16.42000   6367.00000   6365.44451      0.00016
    16.43000   6447.00000   6352.51978      0.00016
    16.44000   6383.00000   6339.91050      0.00016
    16.45000   6478.00000   6327.61023      0.00015
    16.46000   6315.00000   6315.61411      0.00016
    16.47000   6447.00000   6303.91842      0.00016
    16.48000   6332.00000   6292.52019      0.00016
    16.49000   6271.00000   6281.41678      0.00016
    16.50000   6275.00000   6270.60571      0.00016
    16.51000   6292.00000   6260.08511      0.00016
    16.52000   6387.00000   6249.85545      0.00016
    16.53000   6252.00000   6239.90952      0.00016
    16.54000   6258.00000   6230.21694      0.00016
    16.55000   6283.00000   6220.79312      0.00016
    16.56000   6313.00000   6211.63513      0.00016
    16.57000   6191.00000   6202.73758      0.00016
    16.58000   6198.00000   6194.09471      0.00016
    16.59000   6223.00000   6185.70044      0.00016
    16.60000   6118.00000   6177.54843      0.00016
    16.61000   6090.00000   6169.63215      0.00016
    16.62000   6079.00000   6161.94489      0.00016
    16.63000   6175.00000   6154.47983      0.00016
    16.64000   6181.00000   6147.23009      0.00016
    16.65000   6025.00000   6140.18878      0.00017
    16.66000   6145.00000   6133.34901      0.00016
    16.67000   6140.00000   6126.70396      0.00016
    16.68000   6092.00000   6120.24689      0.00016
    16.69000   6202.00000   6113.97120      0.00016
    16.70000   6115.00000   6107.87039      0.00016
    16.71000   6123.00000   6101.93817      0.00016
    16.72000   6114.00000   6096.16840      0.00016
    16.73000   6087.00000   6090.55520      0.00016
    16.74000   6047.00000   6085.09290      0.00017
    16.75000   6093.00000   6079.77618      0.00016
    16.76000   6027.00000   6074.60043      0.00017
    16.77000   6206.00000   6069.55956      0.00016
    16.78000   6168.00000   6064.64229      0.00016
    16.79000   6137.00000   6059.84726      0.00016
    16.80000   6053.00000   6055.17088      0.00017
    16.81001   6156.00000   6050.60409      0.00016
    16.82001   6061.00000   6046.15162      0.00016
    16.83001   5994.00000   6041.80458      0.00017
    16.84001   5994.00000   6037.55889      0.00017
    16.85001   6059.00000   6033.41062      0.00017
    16.86001   6072.00000   6029.35602      0.00016
    16.87001   6101.00000   6025.39148      0.00016
    16.88001   6084.00000   6021.51355      0.00016
    16.89001   6126.00000   6017.71890      0.00016
    16.90001   6023.00000   6014.00437      0.00017
    16.91001   6000.00000   6010.36692      0.00017
    16.92001   6031.00000   6006.80365      0.00017
    16.93001   6054.00000   6003.31176      0.00017
    16.94001   6033.00000   5999.88859      0.00017
    16.95001   6058.00000   5996.53160      0.00017
    16.96001   6099.00000   5993.23833      0.00016
    16.97001   6053.00000   5990.00647      0.00017
    16.98001   6075.00000   5986.83377      0.00016
    16.99001   6180.00000   5983.71810      0.00016
    17.00001   5992.00000   5980.65742      0.00017
    17.01001   5992.00000   5977.64978      0.00017
    17.02001   6059.00000   5974.69330      0.00017
    17.03001   5876.00000   5971.78620      0.00017
    17.04001   6026.00000   5968.92678      0.00017
    17.05001   6026.00000   5966.11339      0.00017
    17.06001   6087.00000   5963.34449      0.00016
    17.07001   6031.00000   5960.61857      0.00017
    17.08001   5996.00000   5957.93422      0.00017
    17.09001   6159.00000   5955.29006      0.00016
    17.10001   5983.00000   5952.68479      0.00017
    17.11001   6034.00000   5950.11717      0.00017
    17.12001   6098.00000   5947.58601      0.00016
    17.13001   6018.00000   5945.09016      0.00017
    17.14001   5958.00000   5942.62853      0.00017
    17.15001   6039.00000   5940.20009      0.00017
    17.16001   6121.00000   5937.80384      0.00016
    17.17001   6014.00000   5935.43883      0.00017
    17.18001   6016.00000   5933.10414      0.00017
    17.19001   6030.00000   5930.79891      0.00017
    17.20001   6001.00000   5928.52232      0.00017
    17.21001   6045.00000   5926.27355      0.00017
    17.22001   6016.00000   5924.05187      0.00017
    17.23001   5856.00000   5921.85653      0.00017
    17.24002   5986.00000   5919.68470      0.00017
    17.25002   6012.00000   5917.54004      0.00017
    17.26002   5919.00000   5915.41976      0.00017
    17.27002   6027.00000   5913.32324      0.00017
    17.28002   5949.00000   5911.24991      0.00017
    17.29002   5831.00000   5909.19922      0.00017
    17.30002   6017.00000   5907.17065      0.00017
    17.31002   5999.00000   5905.16365      0.00017
    17.32002   6020.00000   5903.17743      0.00017
    17.33002   5908.00000   5901.21080      0.00017
    17.34002   6057.00000   5899.26240      0.00017
    17.35002   6068.00000   5897.33082      0.00016
    17.36002   6202.00000   5895.41461      0.00016
    17.37002   6063.00000   5893.51226      0.00016
    17.38002   6036.00000   5891.62212      0.00017
    17.39002   6015.00000   5889.74253      0.00017
    17.40002   5871.00000   5887.87168      0.00017
    17.41002   5865.00000   5886.00765      0.00017
    17.42002   5928.00000   5884.14837      0.00017
    17.43002   5860.00000   5882.29163      0.00017
    17.44002   5942.00000   5880.43501      0.00017
    17.45002   5882.00000   5878.57588      0.00017
    17.46002   5854.00000   5876.71140      0.00017
    17.47002   5899.00000   5874.83839      0.00017
    17.48002   5929.00000   5872.95336      0.00017
    17.49002   5965.00000   5871.05240      0.00017
    17.50002   5935.00000   5869.13091      0.00017
    17.51002   5967.00000   5867.18322      0.00017
    17.52002   6105.00000   5865.20324      0.00016
    17.53002   5872.00000   5863.18440      0.00017
    17.54002   5856.00000   5861.11932      0.00017
    17.55002   5934.00000   5858.99993      0.00017
    17.56002   5978.00000   5856.81873      0.00017
    17.57002   6036.00000   5854.56952      0.00017
    17.58002   5888.00000   5852.24666      0.00017
    17.59002   5934.00000   5849.84381      0.00017
    17.60002   5936.00000   5847.35416      0.00017
    17.61002   5855.00000   5844.76993      0.00017
    17.62002   5870.00000   5842.08021      0.00017
    17.63002   5910.00000   5839.27052      0.00017
    17.64002   5933.00000   5836.32171      0.00017
    17.65002   5802.00000   5833.20712      0.00017
    17.66002   5934.00000   5829.88687      0.00017
    17.67002   5852.00000   5826.29495      0.00017
    17.68003   5844.00000   5822.29481      0.00017
    17.69003   5901.00000   5817.48468      0.00017
    17.70003   5984.00000   5811.24097      0.00017
    17.71003   5927.00000   5805.62888      0.00017
    17.72003   6086.00000   5804.15322      0.00016
    17.73003   5996.00000   5803.11529      0.00017
    17.74003   5713.00000   5802.13251      0.00018
    17.75003   5959.00000   5801.23754      0.00017
    17.76003   5954.00000   5800.40725      0.00017
    17.77003   5840.00000   5799.45575      0.00017
    17.78003   5955.00000   5798.53768      0.00017
    17.79003   5871.00000   5797.67227      0.00017
    17.80003   5823.00000   5796.86731      0.00017
    17.81003   5853.00000   5796.13641      0.00017
    17.82003   5817.00000   5795.50857      0.00017
    17.83003   5737.00000   5795.09106      0.00017
    17.84003   5838.00000   5794.83534      0.00017
    17.85003   5926.00000   5794.05729      0.00017
    17.86003   5850.00000   5793.14983      0.00017
    17.87003   5874.00000   5792.25414      0.00017
    17.88003   5769.00000   5791.37887      0.00017
    17.89003   5782.00000   5790.52457      0.00017
    17.90003   5814.00000   5789.69177      0.00017
    17.91003   5769.00000   5788.88107      0.00017
    17.92003   5713.00000   5788.09308      0.00018
    17.93003   5737.00000   5787.32846      0.00017
    17.94003   5692.00000   5786.58790      0.00018
    17.95003   5971.00000   5785.87213      0.00017
    17.96003   5877.00000   5785.18191      0.00017
    17.97003   6002.00000   5784.51806      0.00017
    17.98003   5805.00000   5783.88145      0.00017
    17.99003   5795.00000   5783.27303      0.00017
    18.00003   5695.00000   5782.69379      0.00018
    18.01003   5789.00000   5782.14478      0.00017
    18.02003   5664.00000   5781.62709      0.00018
    18.03003   5718.00000   5781.14191      0.00017
    18.04003   5773.00000   5780.69067      0.00017
    18.05003   5757.00000   5780.27508      0.00017
    18.06003   5771.00000   5779.89795      0.00017
    18.07003   5881.00000   5779.56216      0.00017
    18.08003   5799.00000   5779.26193      0.00017
    18.09003   5818.00000   5778.99007      0.00017
    18.10003   5729.00000   5778.75920      0.00017
    18.11003   5854.00000   5778.57231      0.00017
    18.12004   5826.00000   5778.43168      0.00017
    18.13004   5838.00000   5778.34029      0.00017
    18.14004   5737.00000   5778.30086      0.00017
    18.15004   5786.00000   5778.31630      0.00017
    18.16004   5919.00000   5778.39002      0.00017
    18.17004   5785.00000   5778.52695      0.00017
    18.18004   5968.00000   5778.73774      0.00017
    18.19004   5882.00000   5779.03666      0.00017
    18.20004   5868.00000   5779.38567      0.00017
    18.21004   5754.00000   5779.71069      0.00017
    18.22004   5860.00000   5780.09209      0.00017
    18.23004   5771.00000   5780.53939      0.00017
    18.24004   5833.00000   5781.05535      0.00017
    18.25004   5762.00000   5781.64291      0.00017
    18.26004   5746.00000   5782.30524      0.00017
    18.27004   5810.00000   5783.04627      0.00017
    18.28004   5822.00000   5783.87162      0.00017
    18.29004   5716.00000   5784.78846      0.00017
    18.30004   5800.00000   5785.80490      0.00017
    18.31004   5765.00000   5786.93009      0.00017
    18.32004   5665.00000   5788.17445      0.00018
    18.33004   5691.00000   5789.55002      0.00018
    18.34004   5777.00000   5791.07082      0.00017
    18.35004   5920.00000   5792.75353      0.00017
    18.36004   5829.00000   5794.61878      0.00017
    18.37004   5843.00000   5796.69291      0.00017
    18.38004   5881.00000   5799.00805      0.00017
    18.39004   5752.00000   5801.59944      0.00017
    18.40004   5788.00000   5804.50105      0.00017
    18.41004   5585.00000   5807.75033      0.00018
    18.42004   5737.00000   5811.40263      0.00017
    18.43004   5689.00000   5815.56126      0.00018
    18.44004   5771.00000   5820.51867      0.00017
    18.45004   5813.00000   5826.58856      0.00017
    18.46004   5821.00000   5832.34992      0.00017
    18.47004   5825.00000   5835.93492      0.00017
    18.48004   5675.00000   5839.54991      0.00018
    18.49004   5847.00000   5843.39087      0.00017
    18.50004   5759.00000   5847.47073      0.00017
    18.51004   5906.00000   5851.80334      0.00017
    18.52004   5764.00000   5856.40360      0.00017
    18.53004   5784.00000   5861.28755      0.00017
    18.54004   5642.00000   5866.47251      0.00018
    18.55005   5817.00000   5871.98280      0.00017
    18.56005   5814.00000   5877.82775      0.00017
    18.57005   5802.00000   5884.03460      0.00017
    18.58005   5844.00000   5890.62719      0.00017
    18.59005   5772.00000   5897.63146      0.00017
    18.60005   5704.00000   5905.07568      0.00018
    18.61005   5735.00000   5912.99075      0.00017
    18.62005   5761.00000   5921.41045      0.00017
    18.63005   5799.00000   5930.37183      0.00017
    18.64005   5796.00000   5939.91555      0.00017
    18.65005   5789.00000   5950.08633      0.00017
    18.66005   5682.00000   5960.93335      0.00018
    18.67005   5736.00000   5972.51087      0.00017
    18.68005   5762.00000   5984.87868      0.00017
    18.69005   5848.00000   5998.10280      0.00017
    18.70005   5893.00000   6012.25609      0.00017
    18.71005   5877.00000   6027.41884      0.00017
    18.72005   5791.00000   6043.67961      0.00017
    18.73005   5829.00000   6061.13647      0.00017
    18.74005   5799.00000   6079.89725      0.00017
    18.75005   5829.00000   6100.08073      0.00017
    18.76005   5869.00000   6121.81757      0.00017
    18.77005   5971.00000   6145.24902      0.00017
    18.78005   5790.00000   6170.52737      0.00017
    18.79005   5844.00000   6197.82571      0.00017
    18.80005   5881.00000   6227.32917      0.00017
    18.81005   5869.00000   6259.23781      0.00017
    18.82005   5927.00000   6293.76735      0.00017
    18.83005   5841.00000   6331.14933      0.00017
    18.84005   5962.00000   6371.63092      0.00017
    18.85005   6067.00000   6415.47438      0.00016
    18.86005   6120.00000   6462.95607      0.00016
    18.87005   6052.00000   6514.36493      0.00017
    18.88005   6077.00000   6570.00005      0.00016
    18.89005   6082.00000   6630.16762      0.00016
    18.90005   6070.00000   6695.17696      0.00016
    18.91005   6286.00000   6765.33538      0.00016
    18.92005   6236.00000   6840.94202      0.00016
    18.93005   6248.00000   6922.28033      0.00016
    18.94005   6441.00000   7009.60934      0.00016
    18.95005   6413.00000   7103.15329      0.00016
    18.96005   6634.00000   7203.08949      0.00015
    18.97005   6800.00000   7309.53546      0.00015
    18.98005   6741.00000   7422.53597      0.00015
    18.99006   6892.00000   7542.17690      0.00015
    19.00006   6855.00000   7668.06686      0.00015
    19.01006   7069.00000   7799.94666      0.00014
    19.02006   7289.00000   7937.35980      0.00014
    19.03006   7444.00000   8079.76690      0.00013
    19.04006   7805.00000   8226.37913      0.00013
    19.05006   7828.00000   8376.19211      0.00013
    19.06006   8148.00000   8527.97498      0.00012
    19.07006   8189.00000   8680.26844      0.00012
    19.08006   8301.00000   8831.32419      0.00012
    19.09006   8570.00000   8978.99808      0.00012
    19.10006   8947.00000   9121.13451      0.00011
    19.11006   9384.00000   9255.29392      0.00011
    19.12006   9684.00000   9378.83082      0.00010
    19.13006   9703.00000   9488.98588      0.00010
    19.14006   9944.00000   9582.98095      0.00010
    19.15006  10326.00000   9658.13909      0.00009
    19.16006  10545.00000   9712.02834      0.00009
    19.17006  10541.00000   9742.62058      0.00009
    19.18006  10611.00000   9748.45136      0.00009
    19.19006  10621.00000   9728.76102      0.00009
    19.20006  10463.00000   9683.59633      0.00009
    19.21006  10221.00000   9613.85676      0.00010
    19.22006  10032.00000   9521.27156      0.00010
    19.23006   9831.00000   9408.30628      0.00010
    19.24006   9754.00000   9278.01946      0.00010
    19.25006   9549.00000   9133.99067      0.00010
    19.26006   9107.00000   8979.62581      0.00011
    19.27006   8847.00000   8816.91563      0.00011
    19.28006   8653.00000   8649.77962      0.00012
    19.29006   8288.00000   8481.43506      0.00012
    19.30006   7987.00000   8314.33804      0.00013
    19.31006   7828.00000   8150.48026      0.00013
    19.32006   7704.00000   7991.42388      0.00013
    19.33006   7283.00000   7838.33677      0.00014
    19.34006   6968.00000   7692.04228      0.00014
    19.35006   6847.00000   7553.07280      0.00015
    19.36006   6908.00000   7421.71234      0.00014
    19.37006   6518.00000   7298.05088      0.00015
    19.38006   6377.00000   7182.05868      0.00016
    19.39006   6406.00000   7073.58435      0.00016
    19.40006   6342.00000   6972.39426      0.00016
    19.41006   6290.00000   6878.19782      0.00016
    19.42006   6113.00000   6790.66610      0.00016
    19.43007   6041.00000   6709.36735      0.00017
    19.44007   6015.00000   6634.10041      0.00017
    19.45007   5862.00000   6564.41105      0.00017
    19.46007   5887.00000   6499.93328      0.00017
    19.47007   6016.00000   6440.30960      0.00017
    19.48007   5946.00000   6385.19364      0.00017
    19.49007   5791.00000   6334.24764      0.00017
    19.50007   5818.00000   6287.15629      0.00017
    19.51007   5716.00000   6243.62208      0.00017
    19.52007   5846.00000   6203.36493      0.00017
    19.53007   5861.00000   6166.12641      0.00017
    19.54007   5840.00000   6131.67571      0.00017
    19.55007   5835.00000   6099.84190      0.00017
    19.56007   5863.00000   6070.42542      0.00017
    19.57007   5689.00000   6042.88786      0.00018
    19.58007   5669.00000   6017.00606      0.00018
    19.59007   5573.00000   5992.86029      0.00018
    19.60007   5649.00000   5970.32288      0.00018
    19.61007   5640.00000   5949.26180      0.00018
    19.62007   5665.00000   5929.55868      0.00018
    19.63007   5546.00000   5911.10745      0.00018
    19.64007   5545.00000   5893.81458      0.00018
    19.65007   5436.00000   5877.60898      0.00018
    19.66007   5636.00000   5862.40753      0.00018
    19.67007   5567.00000   5848.02007      0.00018
    19.68007   5590.00000   5834.44675      0.00018
    19.69007   5559.00000   5821.65241      0.00018
    19.70007   5512.00000   5809.58699      0.00018
    19.71007   5624.00000   5798.20427      0.00018
    19.72007   5443.00000   5787.46288      0.00018
    19.73007   5630.00000   5777.32597      0.00018
    19.74007   5497.00000   5767.76110      0.00018
    19.75007   5611.00000   5758.74003      0.00018
    19.76007   5548.00000   5750.23957      0.00018
    19.77007   5638.00000   5742.24269      0.00018
    19.78007   5507.00000   5734.71143      0.00018
    19.79007   5486.00000   5727.57245      0.00018
    19.80007   5489.00000   5720.84837      0.00018
    19.81007   5595.00000   5714.52897      0.00018
    19.82007   5494.00000   5708.59926      0.00018
    19.83007   5440.00000   5703.04578      0.00018
    19.84007   5473.00000   5697.85652      0.00018
    19.85007   5528.00000   5693.02085      0.00018
    19.86007   5588.00000   5688.52946      0.00018
    19.87008   5534.00000   5684.37031      0.00018
    19.88008   5397.00000   5680.54487      0.00019
    19.89008   5471.00000   5677.04336      0.00018
    19.90008   5496.00000   5673.86170      0.00018
    19.91008   5440.00000   5670.99713      0.00018
    19.92008   5492.00000   5668.44767      0.00018
    19.93008   5386.00000   5666.21203      0.00019
    19.94008   5391.00000   5664.29051      0.00019
    19.95008   5380.00000   5662.68701      0.00019
    19.96008   5570.00000   5661.41205      0.00018
    19.97008   5541.00000   5660.50290      0.00018
    19.98008   5620.00000   5659.96116      0.00018
    19.99008   5436.00000   5659.53603      0.00018
    20.00008   5368.00000   5659.23826      0.00019
    20.01008   5554.00000   5659.21555      0.00018
    20.02008   5383.00000   5659.48070      0.00019
    20.03008   5279.00000   5660.03566      0.00019
    20.04008   5467.00000   5660.88282      0.00018
    20.05008   5477.00000   5662.02501      0.00018
    20.06008   5482.00000   5663.46556      0.00018
    20.07008   5413.00000   5665.20825      0.00018
    20.08008   5417.00000   5667.25754      0.00018
    20.09008   5394.00000   5669.61886      0.00019
    20.10008   5344.00000   5672.29838      0.00019
    20.11008   5466.00000   5675.30283      0.00018
    20.12008   5666.00000   5678.63943      0.00018
    20.13008   5484.00000   5682.31541      0.00018
    20.14008   5441.00000   5686.33778      0.00018
    20.15008   5437.00000   5690.71283      0.00018
    20.16008   5439.00000   5695.44509      0.00018
    20.17008   5581.00000   5700.53451      0.00018
    20.18008   5486.00000   5705.96741      0.00018
    20.19008   5436.00000   5711.65768      0.00018
    20.20008   5554.00000   5717.62340      0.00018
    20.21008   5547.00000   5724.49205      0.00018
    20.22008   5508.00000   5732.15228      0.00018
    20.23008   5557.00000   5740.37475      0.00018
    20.24008   5485.00000   5749.11918      0.00018
    20.25008   5599.00000   5758.40571      0.00018
    20.26008   5649.00000   5768.25549      0.00018
    20.27008   5667.00000   5778.69052      0.00018
    20.28008   5569.00000   5789.73231      0.00018
    20.29008   5790.00000   5801.40560      0.00017
    20.30009   5694.00000   5813.74862      0.00018
    20.31009   5611.00000   5826.76233      0.00018
    20.32009   5850.00000   5840.48618      0.00017
    20.33009   5699.00000   5854.94842      0.00018
    20.34009   5826.00000   5870.17832      0.00017
    20.35009   5889.00000   5886.20622      0.00017
    20.36009   5947.00000   5903.06340      0.00017
    20.37009   5943.00000   5920.78214      0.00017
    20.38009   5928.00000   5939.39557      0.00017
    20.39009   5953.00000   5958.93766      0.00017
    20.40009   5803.00000   5979.44308      0.00017
    20.41009   6022.00000   6000.94713      0.00017
    20.42009   6114.00000   6023.48555      0.00016
    20.43009   6027.00000   6047.09440      0.00017
    20.44009   6119.00000   6071.80979      0.00016
    20.45009   6318.00000   6097.66771      0.00016
    20.46009   6390.00000   6124.70366      0.00016
    20.47009   6284.00000   6152.95239      0.00016
    20.48009   6241.00000   6182.44744      0.00016
    20.49009   6427.00000   6213.22073      0.00016
    20.50009   6360.00000   6245.30199      0.00016
    20.51009   6445.00000   6278.71820      0.00016
    20.52009   6545.00000   6313.49289      0.00015
    20.53009   6508.00000   6349.64534      0.00015
    20.54009   6444.00000   6387.18977      0.00016
    20.55009   6705.00000   6426.13434      0.00015
    20.56009   6667.00000   6466.48006      0.00015
    20.57009   6731.00000   6508.21970      0.00015
    20.58009   6668.00000   6551.33645      0.00015
    20.59009   6762.00000   6595.80261      0.00015
    20.60009   6635.00000   6641.57814      0.00015
    20.61009   6879.00000   6688.60912      0.00015
    20.62009   6778.00000   6736.82641      0.00015
    20.63009   6868.00000   6786.14482      0.00015
    20.64009   7013.00000   6836.46144      0.00014
    20.65009   6989.00000   6887.65365      0.00014
    20.66009   7100.00000   6939.57779      0.00014
    20.67009   6976.00000   6992.06798      0.00014
    20.68009   7038.00000   7044.93517      0.00014
    20.69009   7241.00000   7097.96665      0.00014
    20.70009   7021.00000   7150.92587      0.00014
    20.71009   7052.00000   7203.55293      0.00014
    20.72009   7287.00000   7255.56571      0.00014
    20.73009   7283.00000   7306.66252      0.00014
    20.74010   7432.00000   7356.57217      0.00013
    20.75010   7204.00000   7404.86111      0.00014
    20.76010   7327.00000   7451.22951      0.00014
    20.77010   7381.00000   7495.31662      0.00014
    20.78010   7294.00000   7536.75979      0.00014
    20.79010   7273.00000   7575.20787      0.00014
    20.80010   7293.00000   7610.33954      0.00014
    20.81010   7329.00000   7641.90728      0.00014
    20.82010   7084.00000   7669.98947      0.00014
    20.83010   7212.00000   7694.08472      0.00014
    20.84010   7114.00000   7711.27954      0.00014
    20.85010   7309.00000   7722.89086      0.00014
    20.86010   7282.00000   7729.23656      0.00014
    20.87010   7350.00000   7730.24359      0.00014
    20.88010   7261.00000   7725.84972      0.00014
    20.89010   7093.00000   7716.05155      0.00014
    20.90010   7148.00000   7700.90708      0.00014
    20.91010   7381.00000   7680.53461      0.00014
    20.92010   7274.00000   7655.11001      0.00014
    20.93010   7137.00000   7624.86240      0.00014
    20.94010   6961.00000   7590.06846      0.00014
    20.95010   7041.00000   7551.04561      0.00014
    20.96010   7056.00000   7508.14443      0.00014
    20.97010   7159.00000   7461.74051      0.00014
    20.98010   6968.00000   7412.22628      0.00014
    20.99010   7000.00000   7360.00292      0.00014
    21.00010   6931.00000   7305.47273      0.00014
    21.01010   6879.00000   7249.03228      0.00015
    21.02010   6794.00000   7191.06627      0.00015
    21.03010   6854.00000   7131.94246      0.00015
    21.04010   6762.00000   7072.00755      0.00015
    21.05010   6748.00000   7011.58409      0.00015
    21.06010   6780.00000   6950.96837      0.00015
    21.07010   6742.00000   6890.42914      0.00015
    21.08010   6646.00000   6830.20715      0.00015
    21.09010   6667.00000   6770.51537      0.00015
    21.10010   6605.00000   6711.53967      0.00015
    21.11010   6531.00000   6653.44007      0.00015
    21.12010   6640.00000   6596.35215      0.00015
    21.13010   6534.00000   6540.38882      0.00015
    21.14010   6587.00000   6485.64210      0.00015
    21.15010   6381.00000   6432.18509      0.00016
    21.16010   6398.00000   6380.07382      0.00016
    21.17010   6367.00000   6329.34913      0.00016
    21.18011   6492.00000   6279.99048      0.00015
    21.19011   6349.00000   6232.11100      0.00016
    21.20011   6269.00000   6185.66685      0.00016
    21.21011   6320.00000   6140.65486      0.00016
    21.22011   6261.00000   6097.06448      0.00016
    21.23011   6230.00000   6054.87891      0.00016
    21.24011   6224.00000   6014.07618      0.00016
    21.25011   6175.00000   5974.63010      0.00016
    21.26011   6156.00000   5936.51103      0.00016
    21.27011   5995.00000   5899.68664      0.00017
    21.28011   6010.00000   5864.12254      0.00017
    21.29011   6031.00000   5829.78278      0.00017
    21.30011   6061.00000   5796.63035      0.00016
    21.31011   6051.00000   5764.62758      0.00017
    21.32011   6012.00000   5733.73643      0.00017
    21.33011   5839.00000   5703.91883      0.00017
    21.34011   5875.00000   5675.13688      0.00017
    21.35011   6013.00000   5647.35309      0.00017
    21.36011   5913.00000   5620.53049      0.00017
    21.37011   5929.00000   5594.63297      0.00017
    21.38011   5906.00000   5569.62554      0.00017
    21.39011   5768.00000   5545.47445      0.00017
    21.40011   5946.00000   5522.14708      0.00017
    21.41011   5747.00000   5499.61205      0.00017
    21.42011   5919.00000   5477.83928      0.00017
    21.43011   5766.00000   5456.80011      0.00017
    21.44011   5679.00000   5436.46754      0.00018
    21.45011   5723.00000   5416.81695      0.00017
    21.46011   5747.00000   5397.82531      0.00017
    21.47011   5631.00000   5379.46683      0.00018
    21.48011   5658.00000   5361.72247      0.00018
    21.49011   5761.00000   5344.57788      0.00017
    21.50011   5635.00000   5328.01700      0.00018
    21.51011   5597.00000   5312.02825      0.00018
    21.52011   5562.00000   5296.61227      0.00018
    21.53011   5636.00000   5281.81927      0.00018
    21.54011   5608.00000   5267.67286      0.00018
    21.55011   5607.00000   5253.76528      0.00018
    21.56011   5471.00000   5239.83700      0.00018
    21.57011   5629.00000   5226.27405      0.00018
    21.58011   5592.00000   5213.09385      0.00018
    21.59011   5532.00000   5200.28058      0.00018
    21.60011   5420.00000   5187.81914      0.00018
    21.61012   5521.00000   5175.68333      0.00018
    21.62012   5597.00000   5163.88350      0.00018
    21.63012   5564.00000   5152.39459      0.00018
    21.64012   5481.00000   5141.20373      0.00018
    21.65012   5474.00000   5130.29819      0.00018
    21.66012   5488.00000   5119.66714      0.00018
    21.67012   5452.00000   5109.29996      0.00018
    21.68012   5335.00000   5099.18637      0.00019
    21.69012   5427.00000   5089.31654      0.00018
    21.70012   5412.00000   5079.68113      0.00018
    21.71012   5301.00000   5070.27125      0.00019
    21.72012   5413.00000   5061.07842      0.00018
    21.73012   5347.00000   5052.09458      0.00019
    21.74012   5265.00000   5043.31204      0.00019
    21.75012   5363.00000   5034.72349      0.00019
    21.76012   5429.00000   5026.32195      0.00018
    21.77012   5490.00000   5018.10080      0.00018
    21.78012   5306.00000   5010.05372      0.00019
    21.79012   5340.00000   5002.17468      0.00019
    21.80012   5165.00000   4994.45798      0.00019
    21.81012   5225.00000   4986.89815      0.00019
    21.82012   5254.00000   4979.49009      0.00019
    21.83012   5253.00000   4972.22887      0.00019
    21.84012   5219.00000   4965.10932      0.00019
    21.85012   5264.00000   4958.12700      0.00019
    21.86012   5344.00000   4951.27774      0.00019
    21.87012   5310.00000   4944.55744      0.00019
    21.88012   5077.00000   4937.96219      0.00020
    21.89012   5276.00000   4931.48823      0.00019
    21.90012   5148.00000   4925.13200      0.00019
    21.91012   5247.00000   4918.89006      0.00019
    21.92012   5200.00000   4912.75917      0.00019
    21.93012   5294.00000   4906.73619      0.00019
    21.94012   5253.00000   4900.81816      0.00019
    21.95012   5253.00000   4895.00222      0.00019
    21.96012   5348.00000   4889.28565      0.00019
    21.97012   5146.00000   4883.66585      0.00019
    21.98012   5205.00000   4878.14062      0.00019
    21.99012   5270.00000   4872.71021      0.00019
    22.00012   5215.00000   4867.38150      0.00019
    22.01012   5111.00000   4862.16729      0.00020
    22.02012   5084.00000   4857.08361      0.00020
    22.03012   5103.00000   4852.15009      0.00020
    22.04012   5067.00000   4847.39086      0.00020
    22.05013   5094.00000   4842.83138      0.00020
    22.06013   5168.00000   4838.51782      0.00019
    22.07013   5150.00000   4834.49269      0.00019
    22.08013   5070.00000   4830.81840      0.00020
    22.09013   5176.00000   4827.58334      0.00019
    22.10013   5032.00000   4824.90107      0.00020
    22.11013   5083.00000   4822.90219      0.00020
    22.12013   5052.00000   4821.70923      0.00020
    22.13013   5183.00000   4821.45317      0.00019
    22.14013   5115.00000   4822.32898      0.00020
    22.15013   5035.00000   4824.70236      0.00020
    22.16013   5174.00000   4829.50317      0.00019
    22.17013   5117.00000   4838.77472      0.00020
    22.18013   5065.00000   4848.92399      0.00020
    22.19013   5079.00000   4846.85052      0.00020
    22.20013   4965.00000   4844.05716      0.00020
    22.21013   4987.00000   4841.58350      0.00020
    22.22013   5082.00000   4839.48469      0.00020
    22.23013   5089.00000   4837.84319      0.00020
    22.24013   5074.00000   4836.70334      0.00020
    22.25013   5056.00000   4835.87159      0.00020
    22.26013   5016.00000   4835.68888      0.00020
    22.27013   5081.00000   4836.59403      0.00020
    22.28013   5046.00000   4839.55308      0.00020
    22.29013   5162.00000   4842.95351      0.00019
    22.30013   5133.00000   4840.62641      0.00019
    22.31013   5120.00000   4837.91501      0.00020
    22.32013   5057.00000   4835.26132      0.00020
    22.33013   4983.00000   4832.66495      0.00020
    22.34013   5069.00000   4830.12554      0.00020
    22.35013   5049.00000   4827.64278      0.00020
    22.36013   5073.00000   4825.21635      0.00020
    22.37013   5126.00000   4822.84600      0.00020
    22.38013   5121.00000   4820.53148      0.00020
    22.39013   5124.00000   4818.27257      0.00020
    22.40013   5040.00000   4816.06910      0.00020
    22.41013   4976.00000   4813.92089      0.00020
    22.42013   4991.00000   4811.82780      0.00020
    22.43013   5038.00000   4809.78973      0.00020
    22.44013   4832.00000   4807.80658      0.00021
    22.45013   4958.00000   4805.87829      0.00020
    22.46013   5011.00000   4804.00483      0.00020
    22.47013   5007.00000   4802.18617      0.00020
    22.48013   5034.00000   4800.42235      0.00020
    22.49014   4934.00000   4798.71177      0.00020
    22.50014   4949.00000   4797.05807      0.00020
    22.51014   4993.00000   4795.45994      0.00020
    22.52014   4972.00000   4793.91805      0.00020
    22.53014   4974.00000   4792.43375      0.00020
    22.54014   4957.00000   4791.01032      0.00020
    22.55014   5024.00000   4789.64901      0.00020
    22.56014   5108.00000   4788.33135      0.00020
    22.57014   5083.00000   4787.06506      0.00020
    22.58014   4929.00000   4785.85455      0.00020
    22.59014   4966.00000   4784.70037      0.00020
    22.60014   4933.00000   4783.60279      0.00020
    22.61014   4894.00000   4782.56208      0.00020
    22.62014   4953.00000   4781.57858      0.00020
    22.63014   4864.00000   4780.65259      0.00021
    22.64014   4902.00000   4779.78448      0.00020
    22.65014   4950.00000   4778.97463      0.00020
    22.66014   4979.00000   4778.22342      0.00020
    22.67014   4890.00000   4777.53128      0.00020
    22.68014   4900.00000   4776.89864      0.00020
    22.69014   4991.00000   4776.32598      0.00020
    22.70014   4962.00000   4775.81376      0.00020
    22.71014   4969.00000   4775.36251      0.00020
    22.72014   5058.00000   4774.97274      0.00020
    22.73014   4994.00000   4774.64502      0.00020
    22.74014   5054.00000   4774.37992      0.00020
    22.75014   5011.00000   4774.17804      0.00020
    22.76014   4981.00000   4774.04000      0.00020
    22.77014   4992.00000   4773.96645      0.00020
    22.78014   4890.00000   4773.95808      0.00020
    22.79014   4971.00000   4774.01561      0.00020
    22.80014   4996.00000   4774.13981      0.00020
    22.81014   4952.00000   4774.33157      0.00020
    22.82014   4923.00000   4774.59190      0.00020
    22.83014   4906.00000   4774.92157      0.00020
    22.84014   4911.00000   4775.32005      0.00020
    22.85014   4868.00000   4775.78885      0.00021
    22.86014   4917.00000   4776.32914      0.00020
    22.87014   4984.00000   4776.94184      0.00020
    22.88014   4829.00000   4777.62791      0.00021
    22.89014   5060.00000   4778.38832      0.00020
    22.90014   4922.00000   4779.22409      0.00020
    22.91014   4876.00000   4780.13626      0.00021
    22.92015   4965.00000   4781.12694      0.00020
    22.93015   4813.00000   4782.19525      0.00021
    22.94015   4893.00000   4783.34329      0.00020
    22.95015   4851.00000   4784.57225      0.00021
    22.96015   4929.00000   4785.88338      0.00020
    22.97015   5014.00000   4787.27805      0.00020
    22.98015   4953.00000   4788.75787      0.00020
    22.99015   4967.00000   4790.32477      0.00020
    23.00015   4952.00000   4791.98175      0.00020
    23.01015   4874.00000   4793.73216      0.00021
    23.02015   4957.00000   4795.57146      0.00020
    23.03015   4903.00000   4797.49667      0.00020
    23.04015   4927.00000   4799.51368      0.00020
    23.05015   4884.00000   4801.62561      0.00020
    23.06015   4835.00000   4803.83419      0.00021
    23.07015   4837.00000   4806.14112      0.00021
    23.08015   4843.00000   4808.54816      0.00021
    23.09015   4919.00000   4811.05714      0.00020
    23.10015   4959.00000   4813.66994      0.00020
    23.11015   4953.00000   4816.38849      0.00020
    23.12015   4919.00000   4819.21480      0.00020
    23.13015   4924.00000   4822.15092      0.00020
    23.14015   4859.00000   4825.19900      0.00021
    23.15015   4890.00000   4828.36123      0.00020
    23.16015   4954.00000   4831.63987      0.00020
    23.17015   5014.00000   4835.03729      0.00020
    23.18015   5038.00000   4838.55590      0.00020
    23.19015   5002.00000   4842.19825      0.00020
    23.20015   4811.00000   4845.96708      0.00021
    23.21015   4942.00000   4849.86536      0.00020
    23.22015   4873.00000   4853.89625      0.00021
    23.23015   5019.00000   4858.06307      0.00020
    23.24015   4871.00000   4862.36939      0.00021
    23.25015   4831.00000   4866.81901      0.00021
    23.26015   4995.00000   4871.41607      0.00020
    23.27015   4955.00000   4876.16519      0.00020
    23.28015   4996.00000   4881.07165      0.00020
    23.29015   4940.00000   4886.14143      0.00020
    23.30015   4919.00000   4891.38076      0.00020
    23.31015   4908.00000   4896.79602      0.00020
    23.32015   4914.00000   4902.39517      0.00020
    23.33015   4771.00000   4908.19118      0.00021
    23.34015   4952.00000   4914.22155      0.00020
    23.35015   4969.00000   4920.47563      0.00020
    23.36016   5022.00000   4926.74410      0.00020
    23.37016   5041.00000   4933.15941      0.00020
    23.38016   5073.00000   4939.76543      0.00020
    23.39016   4996.00000   4946.56918      0.00020
    23.40016   4884.00000   4953.57662      0.00020
    23.41016   4931.00000   4960.79489      0.00020
    23.42016   4992.00000   4968.22988      0.00020
    23.43016   4975.00000   4975.87711      0.00020
    23.44016   4864.00000   4983.74824      0.00021
    23.45016   5017.00000   4991.85136      0.00020
    23.46016   4908.00000   5000.19319      0.00020
    23.47016   5089.00000   5008.78072      0.00020
    23.48016   5013.00000   5017.62123      0.00020
    23.49016   5099.00000   5026.72230      0.00020
    23.50016   4998.00000   5036.09187      0.00020
    23.51016   5185.00000   5045.73822      0.00019
    23.52016   5132.00000   5055.66998      0.00019
    23.53016   5019.00000   5065.89620      0.00020
    23.54016   5019.00000   5076.42633      0.00020
    23.55016   4972.00000   5087.27027      0.00020
    23.56016   5091.00000   5098.43836      0.00020
    23.57016   5066.00000   5109.94145      0.00020
    23.58016   5122.00000   5121.79092      0.00020
    23.59016   5128.00000   5133.99867      0.00020
    23.60016   5105.00000   5146.57723      0.00020
    23.61016   4986.00000   5159.53974      0.00020
    23.62016   5160.00000   5172.90002      0.00019
    23.63016   5099.00000   5186.67259      0.00020
    23.64016   5038.00000   5200.87267      0.00020
    23.65016   5120.00000   5215.51608      0.00020
    23.66016   5217.00000   5230.61855      0.00019
    23.67016   5198.00000   5246.19767      0.00019
    23.68016   5185.00000   5262.27201      0.00019
    23.69016   5082.00000   5278.86094      0.00020
    23.70016   5211.00000   5295.98487      0.00019
    23.71016   5229.00000   5313.66541      0.00019
    23.72016   5157.00000   5331.92554      0.00019
    23.73016   5277.00000   5350.78964      0.00019
    23.74016   5214.00000   5370.28197      0.00019
    23.75016   5240.00000   5390.42642      0.00019
    23.76016   5294.00000   5411.25279      0.00019
    23.77016   5248.00000   5432.79095      0.00019
    23.78016   5354.00000   5455.07188      0.00019
    23.79016   5317.00000   5478.12832      0.00019
    23.80017   5248.00000   5502.01948      0.00019
    23.81017   5202.00000   5526.73526      0.00019
    23.82017   5316.00000   5552.33982      0.00019
    23.83017   5311.00000   5578.87648      0.00019
    23.84017   5386.00000   5606.39084      0.00019
    23.85017   5470.00000   5634.93025      0.00018
    23.86017   5544.00000   5664.54286      0.00018
    23.87017   5546.00000   5695.27491      0.00018
    23.88017   5491.00000   5727.16097      0.00018
    23.89017   5641.00000   5760.15807      0.00018
    23.90017   5573.00000   5794.36659      0.00018
    23.91017   5505.00000   5830.59018      0.00018
    23.92017   5588.00000   5868.60343      0.00018
    23.93017   5679.00000   5908.33032      0.00018
    23.94017   5673.00000   5949.81184      0.00018
    23.95017   5675.00000   5993.15964      0.00018
    23.96017   5940.00000   6038.49606      0.00017
    23.97017   5821.00000   6085.95363      0.00017
    23.98017   5840.00000   6135.66909      0.00017
    23.99017   5861.00000   6187.79852      0.00017
    24.00017   5831.00000   6242.51714      0.00017
    24.01017   6055.00000   6300.01053      0.00017
    24.02017   6053.00000   6360.49110      0.00017
    24.03017   5997.00000   6424.19048      0.00017
    24.04017   6007.00000   6491.36511      0.00017
    24.05017   6314.00000   6562.30122      0.00016
    24.06017   6237.00000   6637.31946      0.00016
    24.07017   6260.00000   6716.78011      0.00016
    24.08017   6433.00000   6801.09122      0.00016
    24.09017   6563.00000   6890.72149      0.00015
    24.10017   6591.00000   6986.22837      0.00015
    24.11017   6689.00000   7088.24033      0.00015
    24.12017   6788.00000   7197.29534      0.00015
    24.13017   6834.00000   7314.11400      0.00015
    24.14017   7116.00000   7439.85056      0.00014
    24.15017   7269.00000   7575.68220      0.00014
    24.16017   7357.00000   7722.99345      0.00014
    24.17017   7609.00000   7883.44084      0.00013
    24.18017   7893.00000   8059.01055      0.00013
    24.19017   7954.00000   8252.08544      0.00013
    24.20017   8279.00000   8465.52161      0.00012
    24.21017   8377.00000   8702.73397      0.00012
    24.22017   8780.00000   8967.78897      0.00011
    24.23018   9094.00000   9265.82596      0.00011
    24.24018   9451.00000   9601.89958      0.00011
    24.25018   9999.00000   9982.89052      0.00010
    24.26018  10442.00000  10416.39299      0.00009
    24.27018  11126.00000  10911.03716      0.00008
    24.28018  11487.00000  11476.47238      0.00008
    24.29018  12191.00000  12123.27795      0.00007
    24.30018  12954.00000  12862.77967      0.00006
    24.31018  13617.00000  13706.75165      0.00005
    24.32018  14649.00000  14666.98771      0.00005
    24.33018  15499.00000  15754.73358      0.00004
    24.34018  16963.00000  16979.97927      0.00003
    24.35018  18073.00000  18350.61867      0.00003
    24.36018  19729.00000  19871.49143      0.00003
    24.37018  21106.00000  21543.33050      0.00002
    24.38018  22581.00000  23361.64780      0.00002
    24.39018  24447.00000  25315.60178      0.00002
    24.40018  25621.00000  27386.90141      0.00002
    24.41018  27334.00000  29548.81371      0.00001
    24.42018  29559.00000  31765.35494      0.00001
    24.43018  31227.00000  33990.76382      0.00001
    24.44018  33240.00000  36169.38897      0.00001
    24.45018  34929.00000  38236.19142      0.00001
    24.46018  36597.00000  40118.18737      0.00001
    24.47018  38030.00000  41737.32684      0.00001
    24.48018  38938.00000  43015.42213      0.00001
    24.49018  40202.00000  43881.57065      0.00001
    24.50018  40386.00000  44281.75080      0.00001
    24.51018  40924.00000  44188.83634      0.00001
    24.52018  40786.00000  43609.79995      0.00001
    24.53018  40003.00000  42586.64638      0.00001
    24.54018  39081.00000  41189.68111      0.00001
    24.55018  38451.00000  39505.22100      0.00001
    24.56018  36958.00000  37622.31367      0.00001
    24.57018  34987.00000  35622.67791      0.00001
    24.58018  33178.00000  33575.56834      0.00001
    24.59018  31345.00000  31536.76233      0.00001
    24.60018  29941.00000  29549.78435      0.00001
    24.61018  28107.00000  27647.73771      0.00001
    24.62018  26286.00000  25854.89909      0.00001
    24.63018  24316.00000  24187.90068      0.00002
    24.64018  22524.00000  22656.65557      0.00002
    24.65018  21348.00000  21265.23293      0.00002
    24.66018  20233.00000  20012.80406      0.00002
    24.67019  18993.00000  18893.65022      0.00003
    24.68019  17638.00000  17902.42863      0.00003
    24.69019  16796.00000  17028.68317      0.00004
    24.70019  15907.00000  16262.17945      0.00004
    24.71019  15137.00000  15592.46768      0.00004
    24.72019  14548.00000  15009.40693      0.00005
    24.73019  13964.00000  14503.51341      0.00005
    24.74019  13518.00000  14066.15773      0.00005
    24.75019  13068.00000  13689.64316      0.00006
    24.76019  12673.00000  13367.19857      0.00006
    24.77019  12422.00000  13092.91453      0.00006
    24.78019  12183.00000  12861.64277      0.00007
    24.79019  11828.00000  12668.90429      0.00007
    24.80019  11623.00000  12510.78576      0.00007
    24.81019  11366.00000  12383.83493      0.00008
    24.82019  11387.00000  12284.97953      0.00008
    24.83019  11235.00000  12211.45806      0.00008
    24.84019  11130.00000  12160.76311      0.00008
    24.85019  11475.00000  12130.59681      0.00008
    24.86019  11410.00000  12118.84700      0.00008
    24.87019  11499.00000  12123.50209      0.00008
    24.88019  11425.00000  12142.51604      0.00008
    24.89019  11444.00000  12174.20685      0.00008
    24.90019  11488.00000  12216.87535      0.00008
    24.91019  11737.00000  12268.87205      0.00007
    24.92019  11824.00000  12328.60628      0.00007
    24.93019  11933.00000  12394.54436      0.00007
    24.94019  11961.00000  12465.21189      0.00007
    24.95019  12228.00000  12539.20068      0.00007
    24.96019  12314.00000  12615.18017      0.00007
    24.97019  12541.00000  12691.91289      0.00006
    24.98019  12698.00000  12768.27342      0.00006
    24.99019  12887.00000  12843.27010      0.00006
    25.00019  12780.00000  12916.06306      0.00006
    25.01019  13044.00000  12985.97593      0.00006
    25.02019  13265.00000  13052.54082      0.00006
    25.03019  13702.00000  13115.48933      0.00005
    25.04019  13814.00000  13174.76084      0.00005
    25.05019  13781.00000  13230.50313      0.00005
    25.06019  14037.00000  13283.06371      0.00005
    25.07019  14435.00000  13332.97349      0.00005
    25.08019  14254.00000  13380.92400      0.00005
    25.09019  14462.00000  13427.73961      0.00005
    25.10019  14456.00000  13474.34662      0.00005
    25.11020  14494.00000  13521.79153      0.00005
    25.12020  14785.00000  13571.01067      0.00005
    25.13020  14903.00000  13623.09831      0.00005
    25.14020  14790.00000  13679.08448      0.00005
    25.15020  14601.00000  13739.96407      0.00005
    25.16020  15138.00000  13806.68140      0.00004
    25.17020  15050.00000  13880.11972      0.00004
    25.18020  15032.00000  13961.09519      0.00004
    25.19020  15271.00000  14050.35457      0.00004
    25.20020  15061.00000  14148.57617      0.00004
    25.21020  15238.00000  14256.37307      0.00004
    25.22020  15264.00000  14374.29796      0.00004
    25.23020  15111.00000  14502.84898      0.00004
    25.24020  15115.00000  14642.47603      0.00004
    25.25020  15334.00000  14793.58698      0.00004
    25.26020  15433.00000  14956.55366      0.00004
    25.27020  15525.00000  15131.71713      0.00004
    25.28020  15557.00000  15319.39235      0.00004
    25.29020  15672.00000  15519.87179      0.00004
    25.30020  15607.00000  15733.42827      0.00004
    25.31020  15839.00000  15960.31670      0.00004
    25.32020  15692.00000  16200.77482      0.00004
    25.33020  15635.00000  16455.02295      0.00004
    25.34020  15935.00000  16723.26258      0.00004
    25.35020  16217.00000  17005.67393      0.00004
    25.36020  16345.00000  17302.41232      0.00004
    25.37020  16658.00000  17613.60331      0.00004
    25.38020  16777.00000  17939.33662      0.00004
    25.39020  16662.00000  18279.65852      0.00004
    25.40020  17137.00000  18634.56296      0.00003
    25.41020  17258.00000  19003.98088      0.00003
    25.42020  17542.00000  19387.76810      0.00003
    25.43020  17732.00000  19785.69124      0.00003
    25.44020  18000.00000  20197.41213      0.00003
    25.45020  18208.00000  20622.47024      0.00003
    25.46020  18752.00000  21060.26369      0.00003
    25.47020  19081.00000  21510.02886      0.00003
    25.48020  19435.00000  21970.81896      0.00003
    25.49020  20241.00000  22441.48219      0.00002
    25.50020  20477.00000  22920.64019      0.00002
    25.51020  20920.00000  23406.66789      0.00002
    25.52020  21652.00000  23897.67591      0.00002
    25.53020  22300.00000  24391.49709      0.00002
    25.54021  22809.00000  24886.17219      0.00002
    25.55021  23557.00000  25377.97351      0.00002
    25.56021  24226.00000  25864.38228      0.00002
    25.57021  25210.00000  26342.13319      0.00002
    25.58021  26012.00000  26807.74448      0.00001
    25.59021  26786.00000  27257.56927      0.00001
    25.60021  27147.00000  27687.86266      0.00001
    25.61021  28101.00000  28094.86417      0.00001
    25.62021  28689.00000  28474.89348      0.00001
    25.63021  29338.00000  28824.45610      0.00001
    25.64021  29742.00000  29140.35367      0.00001
    25.65021  30801.00000  29419.79233      0.00001
    25.66021  31485.00000  29660.48152      0.00001
    25.67021  31912.00000  29860.71530      0.00001
    25.68021  31570.00000  30019.42722      0.00001
    25.69021  32283.00000  30136.22657      0.00001
    25.70021  31907.00000  30211.41084      0.00001
    25.71021  32138.00000  30245.86579      0.00001
    25.72021  32114.00000  30241.05568      0.00001
    25.73021  31657.00000  30198.92262      0.00001
    25.74021  31290.00000  30121.78800      0.00001
    25.75021  31023.00000  30012.24378      0.00001
    25.76021  30735.00000  29873.04244      0.00001
    25.77021  30056.00000  29707.01216      0.00001
    25.78021  29687.00000  29516.97730      0.00001
    25.79021  29042.00000  29305.68263      0.00001
    25.80021  28822.00000  29075.74623      0.00001
    25.81021  28494.00000  28829.62383      0.00001
    25.82021  27919.00000  28569.58521      0.00001
    25.83021  27479.00000  28297.70040      0.00001
    25.84021  27358.00000  28015.83321      0.00001
    25.85021  26903.00000  27725.63993      0.00001
    25.86021  26801.00000  27428.57157      0.00001
    25.87021  26597.00000  27125.87869      0.00001
    25.88021  26189.00000  26818.61818      0.00001
    25.89021  26100.00000  26507.66227      0.00001
    25.90021  25996.00000  26193.70984      0.00001
    25.91021  25965.00000  25877.30089      0.00001
    25.92021  25778.00000  25558.83443      0.00002
    25.93021  25463.00000  25238.59056      0.00002
    25.94021  25734.00000  24916.75663      0.00002
    25.95021  25678.00000  24593.45743      0.00002
    25.96021  26153.00000  24268.78837      0.00001
    25.97021  26172.00000  23942.85052      0.00001
    25.98022  25687.00000  23615.45691      0.00002
    25.99022  25837.00000  23287.47827      0.00001
    26.00022  25848.00000  22958.90130      0.00001
    26.01022  25947.00000  22630.16069      0.00001
    26.02022  25534.00000  22301.82231      0.00002
    26.03022  25384.00000  21974.58401      0.00002
    26.04022  25560.00000  21649.26622      0.00002
    26.05022  25331.00000  21326.79331      0.00002
    26.06022  25440.00000  21008.16775      0.00002
    26.07022  24870.00000  20694.43956      0.00002
    26.08022  24722.00000  20386.67399      0.00002
    26.09022  24593.00000  20085.92019      0.00002
    26.10022  24150.00000  19793.18324      0.00002
    26.11022  23941.00000  19509.40123      0.00002
    26.12022  23619.00000  19235.42828      0.00002
    26.13022  23509.00000  18972.02379      0.00002
    26.14022  22798.00000  18719.84759      0.00002
    26.15022  22451.00000  18479.46014      0.00002
    26.16022  22579.00000  18251.32689      0.00002
    26.17022  22148.00000  18035.82573      0.00002
    26.18022  21957.00000  17833.25640      0.00002
    26.19022  21770.00000  17643.85118      0.00002
    26.20022  21324.00000  17467.78599      0.00002
    26.21022  21039.00000  17305.19146      0.00002
    26.22022  21151.00000  17156.16363      0.00002
    26.23022  20776.00000  17020.77384      0.00002
    26.24022  20680.00000  16899.07781      0.00002
    26.25022  20660.00000  16791.12448      0.00002
    26.26022  20419.00000  16696.96763      0.00002
    26.27022  20142.00000  16616.65970      0.00002
    26.28022  19944.00000  16550.21169      0.00003
    26.29022  20103.00000  16497.72014      0.00002
    26.30022  20117.00000  16459.29371      0.00002
    26.31022  20002.00000  16435.05396      0.00002
    26.32022  19905.00000  16425.14660      0.00003
    26.33022  19733.00000  16429.74588      0.00003
    26.34022  19805.00000  16449.05694      0.00003
    26.35022  19872.00000  16483.31785      0.00003
    26.36022  19861.00000  16532.80151      0.00003
    26.37022  20087.00000  16597.81766      0.00002
    26.38022  20014.00000  16678.71406      0.00002
    26.39022  19932.00000  16775.87594      0.00003
    26.40022  20193.00000  16889.73562      0.00002
    26.41022  20015.00000  17020.76910      0.00002
    26.42023  20071.00000  17169.66227      0.00002
    26.43023  20279.00000  17336.68399      0.00002
    26.44023  20007.00000  17522.60888      0.00002
    26.45023  20397.00000  17728.12823      0.00002
    26.46023  20683.00000  17954.00047      0.00002
    26.47023  20814.00000  18201.05911      0.00002
    26.48023  21110.00000  18470.22224      0.00002
    26.49023  21100.00000  18762.50420      0.00002
    26.50023  21102.00000  19079.02944      0.00002
    26.51023  21190.00000  19421.04901      0.00002
    26.52023  21565.00000  19789.95969      0.00002
    26.53023  21954.00000  20187.32583      0.00002
    26.54023  22286.00000  20614.90369      0.00002
    26.55023  22577.00000  21074.66719      0.00002
    26.56023  22678.00000  21568.83374      0.00002
    26.57023  22958.00000  22099.89322      0.00002
    26.58023  23463.00000  22670.63572      0.00002
    26.59023  24053.00000  23284.17526      0.00002
    26.60023  23998.00000  23943.96824      0.00002
    26.61023  24589.00000  24653.82424      0.00002
    26.62023  25293.00000  25417.90702      0.00002
    26.63023  25534.00000  26240.72378      0.00002
    26.64023  26441.00000  27127.10080      0.00001
    26.65023  27253.00000  28082.14328      0.00001
    26.66023  27891.00000  29111.17719      0.00001
    26.67023  28630.00000  30219.67570      0.00001
    26.68023  29452.00000  31413.16863      0.00001
    26.69023  30517.00000  32697.15957      0.00001
    26.70023  31336.00000  34076.95394      0.00001
    26.71023  33113.00000  35557.23624      0.00001
    26.72023  34286.00000  37142.13751      0.00001
    26.73023  35651.00000  38835.34710      0.00001
    26.74023  37820.00000  40639.03427      0.00001
    26.75023  39062.00000  42553.44966      0.00001
    26.76023  41495.00000  44579.73091      0.00001
    26.77023  44290.00000  46720.96823      0.00001
    26.78023  46314.00000  48966.65413      0.00000
    26.79023  49317.00000  51307.92393      0.00000
    26.80023  51517.00000  53732.80967      0.00000
    26.81023  54708.00000  56225.27171      0.00000
    26.82023  57883.00000  58764.76063      0.00000
    26.83023  61693.00000  61325.86346      0.00000
    26.84023  65365.00000  63878.08835      0.00000
    26.85023  69587.00000  66385.91429      0.00000
    26.86024  73883.00000  68811.46867      0.00000
    26.87024  77487.00000  71105.78473      0.00000
    26.88024  80480.00000  73224.35893      0.00000
    26.89024  84602.00000  75119.16909      0.00000
    26.90024  87425.00000  76743.28942      0.00000
    26.91024  89996.00000  78053.46036      0.00000
    26.92024  92317.00000  79012.86824      0.00000
    26.93024  93649.00000  79593.85983      0.00000
    26.94024  93371.00000  79780.25198      0.00000
    26.95024  94026.00000  79568.88633      0.00000
    26.96024  93402.00000  78970.14785      0.00000
    26.97024  91469.00000  78007.30976      0.00000
    26.98024  88923.00000  76714.69397      0.00000
    26.99024  85385.00000  75134.87473      0.00000
    27.00024  83178.00000  73315.80733      0.00000
    27.01024  79280.00000  71307.27661      0.00000
    27.02024  75065.00000  69157.98613      0.00000
    27.03024  70710.00000  66913.22436      0.00000
    27.04024  66750.00000  64613.25603      0.00000
    27.05024  62959.00000  62292.45201      0.00000
    27.06024  59339.00000  59979.05743      0.00000
    27.07024  55523.00000  57695.44342      0.00000
    27.08024  51234.00000  55458.67626      0.00000
    27.09024  48550.00000  53281.25478      0.00000
    27.10024  45349.00000  51171.89894      0.00000
    27.11024  42638.00000  49136.30845      0.00001
    27.12024  40565.00000  47177.84222      0.00001
    27.13024  38392.00000  45298.09168      0.00001
    27.14024  36350.00000  43497.34795      0.00001
    27.15024  34592.00000  41774.98327      0.00001
    27.16024  33084.00000  40129.71350      0.00001
    27.17024  31653.00000  38559.80522      0.00001
    27.18024  30659.00000  37063.22154      0.00001
    27.19024  29553.00000  35637.72300      0.00001
    27.20024  28775.00000  34280.93811      0.00001
    27.21024  27587.00000  32990.40506      0.00001
    27.22024  26687.00000  31763.57696      0.00001
    27.23024  25801.00000  30597.89578      0.00002
    27.24024  25238.00000  29490.80829      0.00002
    27.25024  24348.00000  28439.74712      0.00002
    27.26024  24004.00000  27442.15617      0.00002
    27.27024  23398.00000  26495.50649      0.00002
    27.28024  22520.00000  25597.30946      0.00002
    27.29025  22087.00000  24744.31310      0.00002
    27.30025  21639.00000  23935.81812      0.00002
    27.31025  20942.00000  23168.66817      0.00002
    27.32025  20624.00000  22440.66760      0.00002
    27.33025  19975.00000  21749.67753      0.00003
    27.34025  19245.00000  21093.48044      0.00003
    27.35025  19091.00000  20470.22629      0.00003
    27.36025  18921.00000  19878.11068      0.00003
    27.37025  18357.00000  19315.39402      0.00003
    27.38025  18009.00000  18780.43282      0.00003
    27.39025  17443.00000  18271.68033      0.00003
    27.40025  17240.00000  17787.68349      0.00003
    27.41025  16803.00000  17327.07915      0.00004
    27.42025  16494.00000  16888.58980      0.00004
    27.43025  16183.00000  16471.01913      0.00004
    27.44025  15867.00000  16073.24775      0.00004
    27.45025  15498.00000  15694.22972      0.00004
    27.46025  15293.00000  15332.98598      0.00004
    27.47025  15189.00000  14988.57559      0.00004
    27.48025  14799.00000  14660.10641      0.00005
    27.49025  14664.00000  14346.79002      0.00005
    27.50025  14248.00000  14047.86762      0.00005
    27.51025  13864.00000  13762.62123      0.00005
    27.52025  14160.00000  13490.37509      0.00005
    27.53025  13606.00000  13230.49270      0.00005
    27.54025  13288.00000  12982.37421      0.00006
    27.55025  13284.00000  12745.45333      0.00006
    27.56025  13027.00000  12519.19283      0.00006
    27.57025  12816.00000  12303.08888      0.00006
    27.58025  12663.00000  12096.66442      0.00006
    27.59025  12534.00000  11899.46789      0.00006
    27.60025  12099.00000  11711.07201      0.00007
    27.61025  11895.00000  11531.07238      0.00007
    27.62025  11973.00000  11359.08614      0.00007
    27.63025  11633.00000  11194.75072      0.00007
    27.64025  11527.00000  11037.72285      0.00008
    27.65025  11467.00000  10887.67747      0.00008
    27.66025  11335.00000  10744.30711      0.00008
    27.67025  11222.00000  10607.32096      0.00008
    27.68025  11122.00000  10476.44003      0.00008
    27.69025  11255.00000  10351.39617      0.00008
    27.70025  10825.00000  10231.94436      0.00009
    27.71025  10611.00000  10117.85009      0.00009
    27.72025  10688.00000  10008.88995      0.00009
    27.73026  10647.00000   9904.75154      0.00009
    27.74026  10441.00000   9805.43964      0.00009
    27.75026  10365.00000   9710.65849      0.00009
    27.76026  10393.00000   9620.22744      0.00009
    27.77026  10170.00000   9533.97524      0.00010
    27.78026  10134.00000   9451.73946      0.00010
    27.79026   9944.00000   9373.36600      0.00010
    27.80026   9970.00000   9298.70862      0.00010
    27.81026   9708.00000   9227.62856      0.00010
    27.82026   9658.00000   9159.99409      0.00010
    27.83026   9572.00000   9095.68017      0.00010
    27.84026   9422.00000   9034.56800      0.00011
    27.85026   9541.00000   8976.54475      0.00010
    27.86026   9542.00000   8921.50320      0.00010
    27.87026   9536.00000   8869.34143      0.00010
    27.88026   9508.00000   8819.96251      0.00011
    27.89026   9295.00000   8773.27425      0.00011
    27.90026   9111.00000   8729.18894      0.00011
    27.91026   9027.00000   8687.62307      0.00011
    27.92026   9133.00000   8648.49712      0.00011
    27.93026   8996.00000   8611.73539      0.00011
    27.94026   9007.00000   8577.26571      0.00011
    27.95026   9032.00000   8545.01934      0.00011
    27.96026   8949.00000   8514.93076      0.00011
    27.97026   8920.00000   8486.93752      0.00011
    27.98026   8920.00000   8460.98007      0.00011
    27.99026   9006.00000   8437.00171      0.00011
    28.00026   8949.00000   8414.94835      0.00011
    28.01026   8643.00000   8394.76854      0.00012
    28.02026   8676.00000   8376.41326      0.00012
    28.03026   8682.00000   8359.83590      0.00012
    28.04026   8519.00000   8344.99221      0.00012
    28.05026   8547.00000   8331.84016      0.00012
    28.06026   8651.00000   8320.33998      0.00012
    28.07026   8649.00000   8310.45407      0.00012
    28.08026   8453.00000   8302.14700      0.00012
    28.09026   8639.00000   8295.38549      0.00012
    28.10026   8550.00000   8290.13837      0.00012
    28.11026   8419.00000   8286.37665      0.00012
    28.12026   8507.00000   8284.07344      0.00012
    28.13026   8657.00000   8283.20390      0.00012
    28.14026   8603.00000   8283.74439      0.00012
    28.15026   8505.00000   8285.67267      0.00012
    28.16026   8480.00000   8288.96847      0.00012
    28.17027   8355.00000   8293.61901      0.00012
    28.18027   8564.00000   8299.59787      0.00012
    28.19027   8590.00000   8306.89468      0.00012
    28.20027   8599.00000   8315.49657      0.00012
    28.21027   8607.00000   8325.39228      0.00012
    28.22027   8545.00000   8336.57195      0.00012
    28.23027   8500.00000   8349.02667      0.00012
    28.24027   8515.00000   8362.74727      0.00012
    28.25027   8748.00000   8377.72466      0.00011
    28.26027   8736.00000   8393.94976      0.00011
    28.27027   8624.00000   8411.41735      0.00012
    28.28027   8734.00000   8430.12653      0.00011
    28.29027   8914.00000   8450.07641      0.00011
    28.30027   8811.00000   8471.25863      0.00011
    28.31027   8751.00000   8493.64557      0.00011
    28.32027   8836.00000   8517.15348      0.00011
    28.33027   8894.00000   8541.39620      0.00011
    28.34027   8917.00000   8566.62329      0.00011
    28.35027   8934.00000   8595.72021      0.00011
    28.36027   8944.00000   8626.52016      0.00011
    28.37027   9077.00000   8659.11030      0.00011
    28.38027   8963.00000   8693.32952      0.00011
    28.39027   9125.00000   8729.21277      0.00011
    28.40027   9164.00000   8766.79363      0.00011
    28.41027   9096.00000   8806.10302      0.00011
    28.42027   9203.00000   8847.16770      0.00011
    28.43027   9251.00000   8890.00821      0.00011
    28.44027   9209.00000   8934.63608      0.00011
    28.45027   9324.00000   8981.05236      0.00011
    28.46027   9393.00000   9029.24368      0.00011
    28.47027   9464.00000   9079.17857      0.00011
    28.48027   9464.00000   9130.80334      0.00011
    28.49027   9612.00000   9184.03747      0.00010
    28.50027   9696.00000   9238.76841      0.00010
    28.51027   9602.00000   9294.84606      0.00010
    28.52027   9780.00000   9352.07688      0.00010
    28.53027   9742.00000   9410.21803      0.00010
    28.54027   9765.00000   9468.97139      0.00010
    28.55027   9712.00000   9527.97711      0.00010
    28.56027   9896.00000   9586.80929      0.00010
    28.57027  10058.00000   9644.97518      0.00010
    28.58027   9796.00000   9701.91087      0.00010
    28.59027   9943.00000   9756.98212      0.00010
    28.60028   9967.00000   9809.53882      0.00010
    28.61028   9896.00000   9858.71534      0.00010
    28.62028   9940.00000   9903.75725      0.00010
    28.63028   9821.00000   9943.82233      0.00010
    28.64028  10088.00000   9978.03293      0.00010
    28.65028   9977.00000  10005.50149      0.00010
    28.66028   9920.00000  10025.42413      0.00010
    28.67028   9923.00000  10037.03928      0.00010
    28.68028   9777.00000  10039.67198      0.00010
    28.69028   9798.00000  10032.74549      0.00010
    28.70028   9517.00000  10015.79253      0.00011
    28.71028   9719.00000   9988.58713      0.00010
    28.72028   9539.00000   9951.04934      0.00010
    28.73028   9658.00000   9903.27974      0.00010
    28.74028   9403.00000   9845.56243      0.00011
    28.75028   9350.00000   9778.35556      0.00011
    28.76028   9284.00000   9702.27421      0.00011
    28.77028   9180.00000   9618.06698      0.00011
    28.78028   9276.00000   9526.58579      0.00011
    28.79028   9182.00000   9428.75191      0.00011
    28.80028   9069.00000   9325.53798      0.00011
    28.81028   8895.00000   9217.93444      0.00011
    28.82028   8736.00000   9106.90262      0.00011
    28.83028   8630.00000   8993.27398      0.00012
    28.84028   8389.00000   8877.93491      0.00012
    28.85028   8489.00000   8761.71259      0.00012
    28.86028   8382.00000   8645.32550      0.00012
    28.87028   8183.00000   8529.40616      0.00012
    28.88028   8185.00000   8414.50400      0.00012
    28.89028   8013.00000   8301.08758      0.00012
    28.90028   7772.00000   8189.54926      0.00013
    28.91028   7686.00000   8080.21139      0.00013
    28.92028   7491.00000   7973.33357      0.00013
    28.93028   7469.00000   7869.12020      0.00013
    28.94028   7220.00000   7767.73018      0.00014
    28.95028   7144.00000   7669.27293      0.00014
    28.96028   7065.00000   7573.79806      0.00014
    28.97028   6927.00000   7481.37245      0.00014
    28.98028   6902.00000   7391.86124      0.00014
    28.99028   6738.00000   7305.28767      0.00015
    29.00028   6724.00000   7221.68441      0.00015
    29.01028   6498.00000   7141.01599      0.00015
    29.02028   6479.00000   7063.23002      0.00015
    29.03028   6252.00000   6988.26563      0.00016
    29.04029   6164.00000   6915.98507      0.00016
    29.05029   6221.00000   6846.46075      0.00016
    29.06029   6131.00000   6779.54578      0.00016
    29.07029   5917.00000   6715.16524      0.00017
    29.08029   5909.00000   6653.24284      0.00017
    29.09029   5800.00000   6593.70619      0.00017
    29.10029   5778.00000   6536.51601      0.00017
    29.11029   5729.00000   6481.57164      0.00017
    29.12029   5557.00000   6428.46893      0.00018
    29.13029   5422.00000   6377.31552      0.00018
    29.14029   5358.00000   6328.07086      0.00019
    29.15029   5282.00000   6280.65032      0.00019
    29.16029   5352.00000   6234.96697      0.00019
    29.17029   5351.00000   6190.93385      0.00019
    29.18029   5383.00000   6148.46370      0.00019
    29.19029   5180.00000   6107.46932      0.00019
    29.20029   5325.00000   6067.86400      0.00019
    29.21029   5120.00000   6029.56080      0.00020
    29.22029   5058.00000   5992.47279      0.00020
    29.23029   5117.00000   5956.51324      0.00020
    29.24029   5037.00000   5921.59581      0.00020
    29.25029   4957.00000   5887.63498      0.00020
    29.26029   4930.00000   5854.54651      0.00020
    29.27029   4909.00000   5822.24763      0.00020
    29.28029   4908.00000   5790.65742      0.00020
    29.29029   4862.00000   5759.69734      0.00021
    29.30029   4771.00000   5729.29195      0.00021
    29.31029   4839.00000   5699.36981      0.00021
    29.32029   4838.00000   5669.86470      0.00021
    29.33029   4754.00000   5640.71663      0.00021
    29.34029   4725.00000   5611.87276      0.00021
    29.35029   4628.00000   5583.28408      0.00022
    29.36029   4711.00000   5554.89956      0.00021
    29.37029   4628.00000   5526.73214      0.00022
    29.38029   4726.00000   5498.76931      0.00021
    29.39029   4719.00000   5470.68910      0.00021
    29.40029   4711.00000   5442.36049      0.00021
    29.41029   4633.00000   5414.00337      0.00022
    29.42029   4618.00000   5385.62869      0.00022
    29.43029   4616.00000   5357.23110      0.00022
    29.44029   4546.00000   5328.81169      0.00022
    29.45029   4618.00000   5300.37747      0.00022
    29.46029   4640.00000   5271.94090      0.00022
    29.47029   4606.00000   5243.51930      0.00022
    29.48030   4601.00000   5215.10575      0.00022
    29.49030   4551.00000   5186.78229      0.00022
    29.50030   4585.00000   5158.54819      0.00022
    29.51030   4554.00000   5130.43271      0.00022
    29.52030   4547.00000   5102.46844      0.00022
    29.53030   4633.00000   5074.68934      0.00022
    29.54030   4538.00000   5047.13006      0.00022
    29.55030   4461.00000   5019.82588      0.00022
    29.56030   4615.00000   4992.81302      0.00022
    29.57030   4570.00000   4966.12992      0.00022
    29.58030   4578.00000   4939.81755      0.00022
    29.59030   4675.00000   4913.91982      0.00021
    29.60030   4572.00000   4888.51576      0.00022
    29.61030   4461.00000   4863.62268      0.00022
    29.62030   4452.00000   4838.88360      0.00022
    29.63030   4488.00000   4814.52013      0.00022
    29.64030   4538.00000   4790.61560      0.00022
    29.65030   4614.00000   4767.18876      0.00022
    29.66030   4616.00000   4744.25207      0.00022
    29.67030   4588.00000   4721.81627      0.00022
    29.68030   4421.00000   4699.89067      0.00023
    29.69030   4457.00000   4678.48347      0.00022
    29.70030   4585.00000   4657.60227      0.00022
    29.71030   4363.00000   4637.25435      0.00023
    29.72030   4496.00000   4617.44623      0.00022
    29.73030   4530.00000   4598.18599      0.00022
    29.74030   4547.00000   4579.49792      0.00022
    29.75030   4491.00000   4561.37793      0.00022
    29.76030   4430.00000   4543.66653      0.00023
    29.77030   4454.00000   4526.43754      0.00022
    29.78030   4482.00000   4509.72681      0.00022
    29.79030   4345.00000   4493.53507      0.00023
    29.80030   4292.00000   4477.85970      0.00023
    29.81030   4394.00000   4462.69836      0.00023
    29.82030   4307.00000   4448.04864      0.00023
    29.83030   4296.00000   4433.90820      0.00023
    29.84030   4372.00000   4420.27486      0.00023
    29.85030   4345.00000   4407.14674      0.00023
    29.86030   4313.00000   4394.52228      0.00023
    29.87030   4285.00000   4382.40036      0.00023
    29.88030   4254.00000   4370.78035      0.00024
    29.89030   4228.00000   4359.66220      0.00024
    29.90030   4364.00000   4349.04651      0.00023
    29.91031   4330.00000   4338.92471      0.00023
    29.92031   4306.00000   4329.31912      0.00023
    29.93031   4278.00000   4320.22233      0.00023
    29.94031   4171.00000   4311.63821      0.00024
    29.95031   4132.00000   4303.57163      0.00024
    29.96031   4195.00000   4296.02854      0.00024
    29.97031   4349.00000   4289.01600      0.00023
    29.98031   4279.00000   4282.54226      0.00023
    29.99031   4275.00000   4276.61685      0.00023
    30.00031   4250.00000   4271.25060      0.00024
    30.01031   4173.00000   4266.45571      0.00024
    30.02031   4237.00000   4262.24580      0.00024
    30.03031   4137.00000   4258.63596      0.00024
    30.04031   4112.00000   4255.64279      0.00024
    30.05031   4205.00000   4253.28440      0.00024
    30.06031   4323.00000   4251.58042      0.00023
    30.07031   4269.00000   4250.55204      0.00023
    30.08031   4070.00000   4250.22188      0.00025
    30.09031   4182.00000   4250.61396      0.00024
    30.10031   4108.00000   4251.75357      0.00024
    30.11031   4125.00000   4253.66726      0.00024
    30.12031   4280.00000   4256.38274      0.00023
    30.13031   4151.00000   4259.92979      0.00024
    30.14031   4094.00000   4264.33659      0.00024
    30.15031   4023.00000   4269.62020      0.00025
    30.16031   4109.00000   4275.81545      0.00024
    30.17031   4066.00000   4282.95201      0.00025
    30.18031   4186.00000   4291.05588      0.00024
    30.19031   4067.00000   4300.15040      0.00025
    30.20031   4139.00000   4310.25517      0.00024
    30.21031   4118.00000   4321.38463      0.00024
    30.22031   4108.00000   4333.54666      0.00024
    30.23031   4097.00000   4346.74082      0.00024
    30.24031   4153.00000   4360.95644      0.00024
    30.25031   4074.00000   4376.17064      0.00025
    30.26031   4109.00000   4392.34516      0.00024
    30.27031   4085.00000   4409.42343      0.00024
    30.28031   4123.00000   4427.32634      0.00024
    30.29031   4139.00000   4445.94842      0.00024
    30.30031   4119.00000   4465.15212      0.00024
    30.31031   4202.00000   4484.73599      0.00024
    30.32031   4083.00000   4504.44133      0.00024
    30.33031   4222.00000   4524.18715      0.00024
    30.34031   4016.00000   4544.19174      0.00025
    30.35032   4115.00000   4563.77279      0.00024
    30.36032   4247.00000   4582.52631      0.00024
    30.37032   4251.00000   4600.04949      0.00024
    30.38032   4154.00000   4616.12161      0.00024
    30.39032   4234.00000   4630.44548      0.00024
    30.40032   4136.00000   4642.74177      0.00024
    30.41032   4146.00000   4652.77177      0.00024
    30.42032   4158.00000   4660.33826      0.00024
    30.43032   4129.00000   4665.33021      0.00024
    30.44032   4234.00000   4667.71584      0.00024
    30.45032   4359.00000   4667.54118      0.00023
    30.46032   4345.00000   4664.93112      0.00023
    30.47032   4357.00000   4660.08285      0.00023
    30.48032   4374.00000   4653.25346      0.00023
    30.49032   4486.00000   4644.74623      0.00022
    30.50032   4342.00000   4634.89686      0.00023
    30.51032   4395.00000   4624.00804      0.00023
    30.52032   4576.00000   4612.30256      0.00022
    30.53032   4630.00000   4600.15880      0.00022
    30.54032   4561.00000   4587.86084      0.00022
    30.55032   4695.00000   4575.64659      0.00021
    30.56032   4683.00000   4563.71669      0.00021
    30.57032   4787.00000   4552.23440      0.00021
    30.58032   4768.00000   4541.32748      0.00021
    30.59032   4845.00000   4531.09114      0.00021
    30.60032   4771.00000   4521.59192      0.00021
    30.61032   4758.00000   4512.87165      0.00021
    30.62032   4914.00000   4504.95141      0.00020
    30.63032   4848.00000   4497.83535      0.00021
    30.64032   4933.00000   4491.51409      0.00020
    30.65032   4839.00000   4485.96803      0.00021
    30.66032   4824.00000   4481.16938      0.00021
    30.67032   4789.00000   4477.07846      0.00021
    30.68032   4714.00000   4473.64902      0.00021
    30.69032   4792.00000   4470.84404      0.00021
    30.70032   4721.00000   4468.61994      0.00021
    30.71032   4735.00000   4466.93108      0.00021
    30.72032   4820.00000   4465.73174      0.00021
    30.73032   4723.00000   4464.97679      0.00021
    30.74032   4554.00000   4464.62218      0.00022
    30.75032   4632.00000   4464.62549      0.00022
    30.76032   4591.00000   4464.94624      0.00022
    30.77032   4635.00000   4465.54624      0.00022
    30.78032   4563.00000   4466.38987      0.00022
    30.79033   4540.00000   4467.44523      0.00022
    30.80033   4511.00000   4468.68070      0.00022
    30.81033   4486.00000   4470.07020      0.00022
    30.82033   4542.00000   4471.59008      0.00022
    30.83033   4374.00000   4473.21990      0.00023
    30.84033   4484.00000   4474.94240      0.00022
    30.85033   4524.00000   4476.74352      0.00022
    30.86033   4519.00000   4478.61226      0.00022
    30.87033   4482.00000   4480.54055      0.00022
    30.88033   4512.00000   4482.52311      0.00022
    30.89033   4509.00000   4484.55721      0.00022
    30.90033   4465.00000   4486.64245      0.00022
    30.91033   4575.00000   4488.78043      0.00022
    30.92033   4455.00000   4490.97451      0.00022
    30.93033   4497.00000   4493.22944      0.00022
    30.94033   4555.00000   4495.55108      0.00022
    30.95033   4495.00000   4497.94603      0.00022
    30.96033   4452.00000   4500.42140      0.00022
    30.97033   4496.00000   4502.98453      0.00022
    30.98033   4416.00000   4505.64283      0.00023
    30.99033   4384.00000   4508.40364      0.00023
    31.00033   4398.00000   4511.27425      0.00023
    31.01033   4564.00000   4514.26194      0.00022
    31.02033   4354.00000   4517.37412      0.00023
    31.03033   4566.00000   4520.61863      0.00022
    31.04033   4460.00000   4524.00406      0.00022
    31.05033   4435.00000   4527.54006      0.00023
    31.06033   4504.00000   4531.23868      0.00022
    31.07033   4421.00000   4535.11068      0.00023
    31.08033   4526.00000   4539.15165      0.00022
    31.09033   4458.00000   4543.38298      0.00022
    31.10033   4633.00000   4547.82028      0.00022
    31.11033   4479.00000   4552.47652      0.00022
    31.12033   4576.00000   4557.36379      0.00022
    31.13033   4485.00000   4562.49284      0.00022
    31.14033   4470.00000   4567.87276      0.00022
    31.15033   4508.00000   4573.50939      0.00022
    31.16033   4568.00000   4579.40318      0.00022
    31.17033   4585.00000   4585.55627      0.00022
    31.18033   4671.00000   4591.96570      0.00021
    31.19033   4719.00000   4598.62485      0.00021
    31.20033   4529.00000   4605.52376      0.00022
    31.21033   4602.00000   4612.64899      0.00022
    31.22034   4599.00000   4619.99140      0.00022
    31.23034   4601.00000   4627.51726      0.00022
    31.24034   4667.00000   4635.21195      0.00021
    31.25034   4648.00000   4643.05122      0.00022
    31.26034   4686.00000   4651.00870      0.00021
    31.27034   4809.00000   4659.05619      0.00021
    31.28034   4665.00000   4667.16403      0.00021
    31.29034   4760.00000   4675.30139      0.00021
    31.30034   4796.00000   4683.43665      0.00021
    31.31034   4803.00000   4691.53779      0.00021
    31.32034   4794.00000   4699.57281      0.00021
    31.33034   4903.00000   4707.51012      0.00020
    31.34034   4819.00000   4715.31899      0.00021
    31.35034   4809.00000   4722.97002      0.00021
    31.36034   4783.00000   4730.43558      0.00021
    31.37034   4852.00000   4737.69026      0.00021
    31.38034   4851.00000   4744.71132      0.00021
    31.39034   4858.00000   4751.47915      0.00021
    31.40034   4908.00000   4757.97762      0.00020
    31.41034   4865.00000   4764.19451      0.00021
    31.42034   4937.00000   4770.12182      0.00020
    31.43034   4926.00000   4775.75604      0.00020
    31.44034   4922.00000   4781.09842      0.00020
    31.45034   4843.00000   4786.15511      0.00021
    31.46034   5037.00000   4790.93729      0.00020
    31.47034   4982.00000   4795.46120      0.00020
    31.48034   5065.00000   4799.74814      0.00020
    31.49034   5055.00000   4803.82438      0.00020
    31.50034   4982.00000   4807.72098      0.00020
    31.51034   5057.00000   4811.47366      0.00020
    31.52034   5057.00000   4815.12246      0.00020
    31.53034   5066.00000   4818.71153      0.00020
    31.54034   5217.00000   4822.28873      0.00019
    31.55034   5177.00000   4825.90497      0.00019
    31.56034   5202.00000   4829.61173      0.00019
    31.57034   5277.00000   4833.45662      0.00019
    31.58034   5072.00000   4837.48385      0.00020
    31.59034   5285.00000   4841.73650      0.00019
    31.60034   5223.00000   4846.25577      0.00019
    31.61034   5311.00000   4851.07969      0.00019
    31.62034   5204.00000   4856.24170      0.00019
    31.63034   5060.00000   4861.76863      0.00020
    31.64034   5387.00000   4867.67813      0.00019
    31.65034   5484.00000   4873.97363      0.00018
    31.66035   5446.00000   4880.64207      0.00018
    31.67035   5271.00000   4887.62859      0.00019
    31.68035   5298.00000   4894.88654      0.00019
    31.69035   5386.00000   4902.36443      0.00019
    31.70035   5451.00000   4909.95568      0.00018
    31.71035   5464.00000   4917.55160      0.00018
    31.72035   5434.00000   4924.86880      0.00018
    31.73035   5373.00000   4931.01847      0.00019
    31.74035   5376.00000   4934.14464      0.00019
    31.75035   5394.00000   4938.43696      0.00019
    31.76035   5576.00000   4955.84172      0.00018
    31.77035   5548.00000   4975.65087      0.00018
    31.78035   5622.00000   4996.76238      0.00018
    31.79035   5692.00000   5019.19799      0.00018
    31.80035   5631.00000   5042.97239      0.00018
    31.81035   5719.00000   5068.09277      0.00017
    31.82035   5875.00000   5094.55862      0.00017
    31.83035   5727.00000   5122.36300      0.00017
    31.84035   5766.00000   5151.47842      0.00017
    31.85035   5847.00000   5181.81916      0.00017
    31.86035   5870.00000   5213.35763      0.00017
    31.87035   5833.00000   5246.03397      0.00017
    31.88035   5892.00000   5279.76426      0.00017
    31.89035   5846.00000   5314.44701      0.00017
    31.90035   5944.00000   5349.96269      0.00017
    31.91035   5947.00000   5386.17305      0.00017
    31.92035   5796.00000   5422.92080      0.00017
    31.93035   5831.00000   5460.02930      0.00017
    31.94035   5974.00000   5497.30279      0.00017
    31.95035   5880.00000   5534.52697      0.00017
    31.96035   5911.00000   5571.47031      0.00017
    31.97035   5945.00000   5607.88563      0.00017
    31.98035   5946.00000   5643.51207      0.00017
    31.99035   6065.00000   5678.07693      0.00016
    32.00035   5999.00000   5711.29725      0.00017
    32.01035   5927.00000   5742.88624      0.00017
    32.02035   5969.00000   5772.55321      0.00017
    32.03035   5897.00000   5800.00717      0.00017
    32.04035   5855.00000   5824.96014      0.00017
    32.05035   5873.00000   5847.13104      0.00017
    32.06035   6104.00000   5866.25266      0.00016
    32.07035   5972.00000   5882.07231      0.00017
    32.08035   5861.00000   5894.34052      0.00017
    32.09035   5990.00000   5902.85686      0.00017
    32.10035   5838.00000   5907.42856      0.00017
    32.11036   5843.00000   5907.86076      0.00017
    32.12035   5894.00000   5903.83297      0.00017
    32.13036   5785.00000   5895.38117      0.00017
    32.14035   5701.00000   5884.10728      0.00018
    32.15036   5786.00000   5868.90288      0.00017
    32.16035   5834.00000   5849.87052      0.00017
    32.17036   5923.00000   5826.95494      0.00017
    32.18036   5875.00000   5800.39991      0.00017
    32.19036   5802.00000   5770.40691      0.00017
    32.20036   5595.00000   5737.23591      0.00018
    32.21036   5534.00000   5701.17876      0.00018
    32.22036   5751.00000   5662.55114      0.00017
    32.23036   5575.00000   5621.68301      0.00018
    32.24036   5551.00000   5578.90758      0.00018
    32.25036   5683.00000   5534.54400      0.00018
    32.26036   5605.00000   5488.82572      0.00018
    32.27036   5658.00000   5442.14003      0.00018
    32.28036   5375.00000   5395.55326      0.00019
    32.29036   5512.00000   5348.78051      0.00018
    32.30036   5548.00000   5302.10409      0.00018
    32.31036   5403.00000   5255.71391      0.00019
    32.32036   5456.00000   5209.82457      0.00018
    32.33036   5442.00000   5164.62320      0.00018
    32.34036   5362.00000   5120.26998      0.00019
    32.35036   5336.00000   5076.89922      0.00019
    32.36036   5306.00000   5034.62098      0.00019
    32.37036   5246.00000   4993.52305      0.00019
    32.38036   5239.00000   4953.67300      0.00019
    32.39036   5255.00000   4915.12017      0.00019
    32.40036   5274.00000   4877.90341      0.00019
    32.41036   5164.00000   4842.03674      0.00019
    32.42036   5126.00000   4807.45133      0.00020
    32.43036   5111.00000   4774.15729      0.00020
    32.44036   5158.00000   4742.15580      0.00019
    32.45036   5119.00000   4711.41898      0.00020
    32.46036   4991.00000   4681.90636      0.00020
    32.47036   4982.00000   4653.56279      0.00020
    32.48036   5072.00000   4626.28594      0.00020
    32.49036   4972.00000   4600.02337      0.00020
    32.50036   4888.00000   4575.10860      0.00020
    32.51036   4914.00000   4551.43951      0.00020
    32.52036   4922.00000   4528.80063      0.00020
    32.53036   4941.00000   4507.10127      0.00020
    32.54036   4902.00000   4486.29051      0.00020
    32.55037   4940.00000   4466.29853      0.00020
    32.56036   4846.00000   4447.13504      0.00021
    32.57037   4851.00000   4428.67543      0.00021
    32.58036   4733.00000   4410.94778      0.00021
    32.59037   4791.00000   4393.83712      0.00021
    32.60036   4715.00000   4377.37050      0.00021
    32.61037   4634.00000   4361.44306      0.00022
    32.62037   4695.00000   4346.06766      0.00021
    32.63037   4584.00000   4331.19290      0.00022
    32.64037   4776.00000   4316.78122      0.00021
    32.65037   4676.00000   4302.80774      0.00021
    32.66037   4568.00000   4289.24945      0.00022
    32.67037   4670.00000   4276.09046      0.00021
    32.68037   4558.00000   4263.28549      0.00022
    32.69037   4498.00000   4250.73630      0.00022
    32.70037   4524.00000   4238.48152      0.00022
    32.71037   4516.00000   4226.50530      0.00022
    32.72037   4479.00000   4214.78589      0.00022
    32.73037   4353.00000   4203.30180      0.00023
    32.74037   4418.00000   4192.03174      0.00023
    32.75037   4383.00000   4180.95428      0.00023
    32.76037   4475.00000   4170.04769      0.00022
    32.77037   4340.00000   4159.28979      0.00023
    32.78037   4346.00000   4148.65791      0.00023
    32.79037   4360.00000   4138.12878      0.00023
    32.80037   4343.00000   4127.67855      0.00023
    32.81037   4244.00000   4117.28287      0.00024
    32.82037   4210.00000   4106.91699      0.00024
    32.83037   4293.00000   4096.55586      0.00023
    32.84037   4231.00000   4086.17436      0.00024
    32.85037   4253.00000   4075.74751      0.00024
    32.86037   4226.00000   4065.25092      0.00024
    32.87037   4264.00000   4054.66117      0.00023
    32.88037   4233.00000   4043.95692      0.00024
    32.89037   4248.00000   4033.11337      0.00024
    32.90037   4087.00000   4022.09191      0.00024
    32.91037   4055.00000   4010.88404      0.00025
    32.92037   4209.00000   3999.47376      0.00024
    32.93037   4087.00000   3987.84504      0.00024
    32.94037   4164.00000   3975.98412      0.00024
    32.95037   4077.00000   3963.87973      0.00025
    32.96037   4041.00000   3951.52322      0.00025
    32.97038   4116.00000   3938.89601      0.00024
    32.98037   3977.00000   3926.03343      0.00025
    32.99038   4166.00000   3912.88411      0.00024
    33.00037   4073.00000   3899.50373      0.00025
    33.01038   4001.00000   3885.84518      0.00025
    33.02037   3840.00000   3871.97306      0.00026
    33.03038   3978.00000   3857.84722      0.00025
    33.04037   3889.00000   3843.54048      0.00026
    33.05038   3971.00000   3828.98496      0.00025
    33.06038   3767.00000   3814.23007      0.00027
    33.07038   3879.00000   3799.29755      0.00026
    33.08038   3794.00000   3784.20998      0.00026
    33.09038   3868.00000   3768.98787      0.00026
    33.10038   3883.00000   3753.65248      0.00026
    33.11038   3860.00000   3738.22553      0.00026
    33.12038   3798.00000   3722.72889      0.00026
    33.13038   3731.00000   3707.18446      0.00027
    33.14038   3640.00000   3691.61390      0.00027
    33.15038   3714.00000   3676.03845      0.00027
    33.16038   3732.00000   3660.47873      0.00027
    33.17038   3770.00000   3644.95453      0.00027
    33.18038   3678.00000   3629.48470      0.00027
    33.19038   3593.00000   3614.08697      0.00028
    33.20038   3559.00000   3598.77764      0.00028
    33.21038   3687.00000   3583.57152      0.00027
    33.22038   3542.00000   3568.48196      0.00028
    33.23038   3498.00000   3553.52148      0.00029
    33.24038   3696.00000   3538.70191      0.00027
    33.25038   3487.00000   3524.03353      0.00029
    33.26038   3513.00000   3509.52604      0.00028
    33.27038   3556.00000   3495.17625      0.00028
    33.28038   3407.00000   3480.91684      0.00029
    33.29038   3510.00000   3466.77618      0.00028
    33.30038   3454.00000   3453.04556      0.00029
    33.31038   3461.00000   3439.64865      0.00029
    33.32038   3550.00000   3426.50103      0.00028
    33.33038   3434.00000   3413.57960      0.00029
    33.34038   3350.00000   3400.88747      0.00030
    33.35038   3342.00000   3388.42710      0.00030
    33.36038   3319.00000   3376.20035      0.00030
    33.37038   3370.00000   3364.20860      0.00030
    33.38038   3300.00000   3352.45275      0.00030
    33.39038   3390.00000   3340.93331      0.00029
    33.40038   3253.00000   3329.65073      0.00031
    33.41039   3273.00000   3318.59413      0.00031
    33.42038   3318.00000   3307.79459      0.00030
    33.43039   3271.00000   3297.20992      0.00031
    33.44038   3313.00000   3286.88322      0.00030
    33.45039   3271.00000   3276.77519      0.00031
    33.46038   3273.00000   3266.93823      0.00031
    33.47039   3206.00000   3257.32201      0.00031
    33.48038   3231.00000   3247.86242      0.00031
    33.49039   3199.00000   3238.59037      0.00031
    33.50039   3292.00000   3229.53944      0.00030
    33.51039   3256.00000   3220.69709      0.00031
    33.52039   3245.00000   3212.06004      0.00031
    33.53039   3190.00000   3203.62500      0.00031
    33.54039   3158.00000   3195.38862      0.00032
    33.55039   3187.00000   3187.34754      0.00031
    33.56039   3149.00000   3179.49839      0.00032
    33.57039   3087.00000   3171.83782      0.00032
    33.58039   3079.00000   3164.36246      0.00032
    33.59039   3077.00000   3157.06900      0.00032
    33.60039   3166.00000   3149.95415      0.00032
    33.61039   3160.00000   3143.01466      0.00032
    33.62039   3074.00000   3136.24734      0.00033
    33.63039   3081.00000   3129.64904      0.00032
    33.64039   3073.00000   3123.21667      0.00033
    33.65039   2977.00000   3116.94721      0.00034
    33.66039   3039.00000   3110.83770      0.00033
    33.67039   3123.00000   3104.88525      0.00032
    33.68039   3105.00000   3099.08704      0.00032
    33.69039   3021.00000   3093.44034      0.00033
    33.70039   3061.00000   3087.94247      0.00033
    33.71039   3124.00000   3082.59086      0.00032
    33.72039   3039.00000   3077.38298      0.00033
    33.73039   3111.00000   3072.31642      0.00032
    33.74039   3086.00000   3067.38883      0.00032
    33.75039   3039.00000   3062.59793      0.00033
    33.76039   3068.00000   3057.94155      0.00033
    33.77039   3044.00000   3053.41759      0.00033
    33.78039   3014.00000   3049.02406      0.00033
    33.79039   2978.00000   3044.75919      0.00034
    33.80039   2947.00000   3040.62155      0.00034
    33.81039   3018.00000   3036.61001      0.00033
    33.82039   3051.00000   3032.72374      0.00033
    33.83039   2896.00000   3028.96237      0.00035
    33.84039   3036.00000   3025.32632      0.00033
    33.85040   3049.00000   3021.81379      0.00033
    33.86039   3023.00000   3018.43795      0.00033
    33.87040   3056.00000   3015.19072      0.00033
    33.88039   3017.00000   3012.10154      0.00033
    33.89040   3037.00000   3009.14248      0.00033
    33.90039   2975.00000   3006.20305      0.00034
    33.91040   2906.00000   3003.35715      0.00034
    33.92039   2977.00000   3000.62786      0.00034
    33.93040   3099.00000   2998.00354      0.00032
    33.94040   3008.00000   2995.49160      0.00033
    33.95040   2997.00000   2993.08887      0.00033
    33.96040   2974.00000   2990.79496      0.00034
    33.97040   3019.00000   2988.60967      0.00033
    33.98040   2924.00000   2986.53304      0.00034
    33.99040   3018.00000   2984.56505      0.00033
    34.00040   3040.00000   2982.70378      0.00033
    34.01040   2870.00000   2980.94951      0.00035
    34.02040   2966.00000   2979.30326      0.00034
    34.03040   2926.00000   2977.76566      0.00034
    34.04040   2929.00000   2976.33742      0.00034
    34.05040   2938.00000   2975.01954      0.00034
    34.06040   3036.00000   2973.81336      0.00033
    34.07040   2918.00000   2972.72077      0.00034
    34.08040   2892.00000   2971.74442      0.00035
    34.09040   2891.00000   2970.88784      0.00035
    34.10040   2931.00000   2970.15780      0.00034
    34.11040   2927.00000   2969.56053      0.00034
    34.12040   3030.00000   2969.06958      0.00033
    34.13040   2969.00000   2968.66554      0.00034
    34.14040   3021.00000   2968.38042      0.00033
    34.15040   3042.00000   2968.22251      0.00033
    34.16040   2935.00000   2968.19738      0.00034
    34.17040   3014.00000   2968.31290      0.00033
    34.18040   2920.00000   2968.58097      0.00034
    34.19040   2908.00000   2969.02191      0.00034
    34.20040   2957.00000   2969.66399      0.00034
    34.21040   3033.00000   2970.45960      0.00033
    34.22040   2893.00000   2971.27104      0.00035
    34.23040   3005.00000   2972.21558      0.00033
    34.24040   2864.00000   2973.32029      0.00035
    34.25040   2979.00000   2974.59201      0.00034
    34.26040   2969.00000   2976.03829      0.00034
    34.27040   2960.00000   2977.66762      0.00034
    34.28040   2946.00000   2979.48947      0.00034
    34.29041   3048.00000   2981.51661      0.00033
    34.30040   3012.00000   2983.75445      0.00033
    34.31041   3061.00000   2986.22543      0.00033
    34.32040   2993.00000   2988.93441      0.00033
    34.33041   2909.00000   2991.90910      0.00034
    34.34040   2890.00000   2995.15602      0.00035
    34.35041   2977.00000   2998.70929      0.00034
    34.36040   3053.00000   3002.57797      0.00033
    34.37041   3141.00000   3006.80367      0.00032
    34.38041   2958.00000   3011.39664      0.00034
    34.39041   2944.00000   3016.38706      0.00034
    34.40041   2942.00000   3021.81443      0.00034
    34.41041   3037.00000   3027.71863      0.00033
    34.42041   2962.00000   3034.14290      0.00034
    34.43041   2849.00000   3041.13535      0.00035
    34.44041   2903.00000   3048.75024      0.00034
    34.45041   3004.00000   3057.05078      0.00033
    34.46041   2935.00000   3066.11096      0.00034
    34.47041   2941.00000   3076.01609      0.00034
    34.48041   2938.00000   3086.90046      0.00034
    34.49041   3035.00000   3098.89951      0.00033
    34.50041   2967.00000   3111.64194      0.00034
    34.51041   2913.00000   3124.73409      0.00034
    34.52041   2963.00000   3138.73394      0.00034
    34.53041   3025.00000   3153.74937      0.00033
    34.54041   3098.00000   3169.81347      0.00032
    34.55041   2984.00000   3186.95947      0.00034
    34.56041   3102.00000   3205.20545      0.00032
    34.57041   3098.00000   3224.53738      0.00032
    34.58041   3032.00000   3244.92717      0.00033
    34.59041   3044.00000   3266.32078      0.00033
    34.60041   3073.00000   3288.63089      0.00033
    34.61041   3048.00000   3311.73044      0.00033
    34.62041   2995.00000   3335.44631      0.00033
    34.63041   3124.00000   3359.55373      0.00032
    34.64041   3134.00000   3383.77226      0.00032
    34.65041   3109.00000   3407.76457      0.00032
    34.66041   3148.00000   3431.13920      0.00032
    34.67041   3037.00000   3453.45869      0.00033
    34.68041   3133.00000   3474.25405      0.00032
    34.69041   3168.00000   3493.04627      0.00032
    34.70041   3114.00000   3509.37429      0.00032
    34.71041   3106.00000   3522.82775      0.00032
    34.72041   3181.00000   3533.08128      0.00031
    34.73042   3145.00000   3539.92978      0.00032
    34.74041   3173.00000   3543.29188      0.00032
    34.75042   3190.00000   3543.25790      0.00031
    34.76041   3122.00000   3540.05947      0.00032
    34.77042   3173.00000   3534.03543      0.00032
    34.78041   3298.00000   3525.66434      0.00030
    34.79042   3325.00000   3515.42126      0.00030
    34.80042   3209.00000   3503.86754      0.00031
    34.81042   3284.00000   3491.51095      0.00030
    34.82042   3253.00000   3478.82941      0.00031
    34.83042   3215.00000   3466.24256      0.00031
    34.84042   3275.00000   3454.10523      0.00031
    34.85042   3358.00000   3442.70671      0.00030
    34.86042   3332.00000   3432.27367      0.00030
    34.87042   3450.00000   3422.97767      0.00029
    34.88042   3354.00000   3414.94378      0.00030
    34.89042   3383.00000   3408.25876      0.00030
    34.90042   3427.00000   3402.97830      0.00029
    34.91042   3421.00000   3399.13198      0.00029
    34.92042   3455.00000   3396.71535      0.00029
    34.93042   3427.00000   3395.74788      0.00029
    34.94042   3484.00000   3396.39296      0.00029
    34.95042   3587.00000   3398.51527      0.00028
    34.96042   3505.00000   3402.11360      0.00029
    34.97042   3568.00000   3407.16834      0.00028
    34.98042   3600.00000   3413.67237      0.00028
    34.99042   3646.00000   3421.62090      0.00027
    35.00042   3585.00000   3431.01245      0.00028
    35.01042   3634.00000   3441.84960      0.00028
    35.02042   3602.00000   3454.13953      0.00028
    35.03042   3654.00000   3467.89453      0.00027
    35.04042   3770.00000   3483.13235      0.00027
    35.05042   3700.00000   3499.87644      0.00027
    35.06042   3930.00000   3518.15712      0.00025
    35.07042   3915.00000   3538.00883      0.00026
    35.08042   3908.00000   3559.45368      0.00026
    35.09042   3990.00000   3582.52861      0.00025
    35.10042   3899.00000   3607.29064      0.00026
    35.11042   3939.00000   3633.79033      0.00025
    35.12042   4074.00000   3662.07877      0.00025
    35.13042   3998.00000   3692.20795      0.00025
    35.14042   4091.00000   3724.22919      0.00024
    35.15042   4166.00000   3758.19125      0.00024
    35.16042   4213.00000   3794.13809      0.00024
    35.17043   4133.00000   3832.14518      0.00024
    35.18042   4265.00000   3872.12091      0.00023
    35.19043   4397.00000   3914.23667      0.00023
    35.20042   4331.00000   3958.31553      0.00023
    35.21043   4286.00000   4004.50159      0.00023
    35.22042   4347.00000   4052.54821      0.00023
    35.23043   4319.00000   4102.55052      0.00023
    35.24043   4409.00000   4154.19886      0.00023
    35.25043   4492.00000   4207.29974      0.00022
    35.26043   4471.00000   4261.61720      0.00022
    35.27043   4361.00000   4316.82827      0.00023
    35.28043   4402.00000   4372.52710      0.00023
    35.29043   4452.00000   4428.22808      0.00022
    35.30043   4508.00000   4483.36475      0.00022
    35.31043   4584.00000   4537.29180      0.00022
    35.32043   4721.00000   4589.29184      0.00021
    35.33043   4659.00000   4638.58783      0.00021
    35.34043   4644.00000   4684.36164      0.00022
    35.35043   4653.00000   4725.77890      0.00021
    35.36043   4735.00000   4762.01946      0.00021
    35.37043   4749.00000   4792.31236      0.00021
    35.38043   4751.00000   4815.97318      0.00021
    35.39043   4785.00000   4832.44096      0.00021
    35.40043   4700.00000   4841.31121      0.00021
    35.41043   4780.00000   4842.36183      0.00021
    35.42043   4886.00000   4835.57171      0.00020
    35.43043   4867.00000   4821.11951      0.00021
    35.44043   4864.00000   4799.33883      0.00021
    35.45043   4961.00000   4770.74765      0.00020
    35.46043   5009.00000   4736.05481      0.00020
    35.47043   4978.00000   4696.04686      0.00020
    35.48043   4946.00000   4651.57061      0.00020
    35.49043   4814.00000   4603.49809      0.00021
    35.50043   4781.00000   4552.69145      0.00021
    35.51043   4861.00000   4499.97383      0.00021
    35.52043   4963.00000   4446.10734      0.00020
    35.53043   4944.00000   4391.77847      0.00020
    35.54043   4828.00000   4337.59019      0.00021
    35.55043   4803.00000   4284.05996      0.00021
    35.56043   4856.00000   4231.62224      0.00021
    35.57043   4733.00000   4180.63413      0.00021
    35.58043   4745.00000   4131.38258      0.00021
    35.59044   4777.00000   4084.04627      0.00021
    35.60043   4676.00000   4038.93549      0.00021
    35.61044   4665.00000   3995.99857      0.00021
    35.62043   4659.00000   3955.49899      0.00021
    35.63044   4607.00000   3917.33905      0.00022
    35.64043   4517.00000   3881.71096      0.00022
    35.65044   4621.00000   3848.49454      0.00022
    35.66043   4562.00000   3817.82740      0.00022
    35.67044   4496.00000   3789.57893      0.00022
    35.68044   4427.00000   3763.81339      0.00023
    35.69044   4423.00000   3740.46439      0.00023
    35.70044   4375.00000   3719.48189      0.00023
    35.71044   4346.00000   3700.79907      0.00023
    35.72044   4354.00000   3684.33446      0.00023
    35.73044   4385.00000   3669.97827      0.00023
    35.74044   4227.00000   3657.54421      0.00024
    35.75044   4341.00000   3646.61391      0.00023
    35.76044   4245.00000   3636.76913      0.00024
    35.77044   4198.00000   3629.47057      0.00024
    35.78044   4131.00000   3625.79455      0.00024
    35.79044   4059.00000   3623.60055      0.00025
    35.80044   4072.00000   3622.24790      0.00025
    35.81044   4052.00000   3621.29172      0.00025
    35.82044   4096.00000   3620.22671      0.00024
    35.83044   4050.00000   3618.50221      0.00025
    35.84044   4014.00000   3615.54899      0.00025
    35.85044   3878.00000   3610.81831      0.00026
    35.86044   3920.00000   3603.83115      0.00026
    35.87044   3767.00000   3594.23178      0.00027
    35.88044   3871.00000   3581.83508      0.00026
    35.89044   3788.00000   3566.65354      0.00026
    35.90044   3887.00000   3548.89331      0.00026
    35.91044   3818.00000   3528.91588      0.00026
    35.92044   3773.00000   3507.14511      0.00027
    35.93044   3796.00000   3484.09200      0.00026
    35.94044   3665.00000   3460.73273      0.00027
    35.95044   3711.00000   3437.66505      0.00027
    35.96044   3701.00000   3414.98225      0.00027
    35.97044   3735.00000   3392.94192      0.00027
    35.98044   3685.00000   3371.77588      0.00027
    35.99044   3625.00000   3351.64267      0.00028
    36.00044   3560.00000   3332.62269      0.00028
    36.01044   3555.00000   3314.73901      0.00028
    36.02044   3540.00000   3298.01431      0.00028
    36.03045   3495.00000   3282.39659      0.00029
    36.04044   3463.00000   3267.90793      0.00029
    36.05045   3427.00000   3254.61619      0.00029
    36.06044   3556.00000   3242.35395      0.00028
    36.07045   3543.00000   3231.01631      0.00028
    36.08044   3487.00000   3220.57265      0.00029
    36.09045   3355.00000   3210.91015      0.00030
    36.10044   3376.00000   3201.99089      0.00030
    36.11045   3378.00000   3193.71069      0.00030
    36.12045   3478.00000   3186.02798      0.00029
    36.13045   3353.00000   3178.87080      0.00030
    36.14045   3320.00000   3172.18016      0.00030
    36.15045   3305.00000   3165.90233      0.00030
    36.16045   3279.00000   3159.98991      0.00030
    36.17045   3298.00000   3154.40092      0.00030
    36.18045   3292.00000   3149.08685      0.00030
    36.19045   3333.00000   3144.00934      0.00030
    36.20045   3238.00000   3139.14242      0.00031
    36.21045   3283.00000   3134.46164      0.00030
    36.22045   3294.00000   3129.94679      0.00030
    36.23045   3340.00000   3125.57749      0.00030
    36.24045   3157.00000   3121.31245      0.00032
    36.25045   3243.00000   3117.15010      0.00031
    36.26045   3242.00000   3113.08295      0.00031
    36.27045   3203.00000   3109.09350      0.00031
    36.28045   3158.00000   3105.16911      0.00032
    36.29045   3253.00000   3101.30695      0.00031
    36.30045   3155.00000   3097.50197      0.00032
    36.31045   3110.00000   3093.74937      0.00032
    36.32045   3180.00000   3090.04564      0.00031
    36.33045   3197.00000   3086.38849      0.00031
    36.34045   3094.00000   3082.77699      0.00032
    36.35045   3069.00000   3079.21109      0.00033
    36.36045   3188.00000   3075.68901      0.00031
    36.37045   3125.00000   3072.21078      0.00032
    36.38045   3140.00000   3068.78040      0.00032
    36.39045   3172.00000   3065.40043      0.00032
    36.40045   3116.00000   3062.07579      0.00032
    36.41045   3045.00000   3058.81535      0.00033
    36.42045   3104.00000   3055.61947      0.00032
    36.43045   2947.00000   3052.44851      0.00034
    36.44045   3042.00000   3049.33312      0.00033
    36.45045   3051.00000   3046.28081      0.00033
    36.46045   3090.00000   3043.29450      0.00032
    36.47046   3080.00000   3040.37413      0.00032
    36.48045   2981.00000   3037.53111      0.00034
    36.49046   3035.00000   3034.75666      0.00033
    36.50045   3026.00000   3032.06435      0.00033
    36.51046   2977.00000   3029.44569      0.00034
    36.52045   3110.00000   3026.91329      0.00032
    36.53046   3033.00000   3024.45895      0.00033
    36.54045   2959.00000   3022.09424      0.00034
    36.55046   2961.00000   3019.81126      0.00034
    36.56046   3049.00000   3017.61839      0.00033
    36.57046   3011.00000   3015.51453      0.00033
    36.58046   3082.00000   3013.50073      0.00032
    36.59046   2993.00000   3011.57790      0.00033
    36.60046   2998.00000   3009.74686      0.00033
    36.61046   2952.00000   3008.00840      0.00034
    36.62046   2842.00000   3006.36329      0.00035
    36.63046   2963.00000   3004.81235      0.00034
    36.64046   2980.00000   3003.35670      0.00034
    36.65046   2905.00000   3001.99813      0.00034
    36.66046   2944.00000   3000.73995      0.00034
    36.67046   2976.00000   2999.58031      0.00034
    36.68046   2954.00000   2998.49943      0.00034
    36.69046   2960.00000   2997.50945      0.00034
    36.70046   3016.00000   2996.61320      0.00033
    36.71046   2942.00000   2995.81061      0.00034
    36.72046   3012.00000   2995.10155      0.00033
    36.73046   2928.00000   2994.48587      0.00034
    36.74046   2918.00000   2993.96342      0.00034
    36.75046   2882.00000   2993.53406      0.00035
    36.76046   2910.00000   2993.19765      0.00034
    36.77046   3007.00000   2992.95405      0.00033
    36.78046   2991.00000   2992.80315      0.00033
    36.79046   3014.00000   2992.74499      0.00033
    36.80046   2961.00000   2992.77979      0.00034
    36.81046   2795.00000   2992.90798      0.00036
    36.82046   2941.00000   2993.13032      0.00034
    36.83046   2914.00000   2993.44822      0.00034
    36.84046   3031.00000   2993.86428      0.00033
    36.85046   3040.00000   2994.38476      0.00033
    36.86046   2981.00000   2995.01106      0.00034
    36.87046   2974.00000   2995.70386      0.00034
    36.88046   2957.00000   2996.48011      0.00034
    36.89046   2954.00000   2997.34904      0.00034
    36.90046   2918.00000   2998.31209      0.00034
    36.91047   2949.00000   2999.37110      0.00034
    36.92046   3006.00000   3000.52374      0.00033
    36.93047   2890.00000   3001.77590      0.00035
    36.94046   2923.00000   3003.12449      0.00034
    36.95047   2974.00000   3004.57740      0.00034
    36.96046   3084.00000   3006.13211      0.00032
    36.97047   2953.00000   3007.80193      0.00034
    36.98046   2912.00000   3009.58849      0.00034
    36.99047   2961.00000   3011.46716      0.00034
    37.00047   2941.00000   3013.38890      0.00034
    37.01047   2923.00000   3015.40278      0.00034
    37.02047   2982.00000   3017.51570      0.00034
    37.03047   2923.00000   3019.72898      0.00034
    37.04047   2953.00000   3022.04480      0.00034
    37.05047   3028.00000   3024.46369      0.00033
    37.06047   2969.00000   3026.98917      0.00034
    37.07047   2886.00000   3029.60848      0.00035
    37.08047   2934.00000   3032.33659      0.00034
    37.09047   2966.00000   3035.17820      0.00034
    37.10047   3020.00000   3038.08977      0.00033
    37.11047   3020.00000   3041.09026      0.00033
    37.12047   3005.00000   3044.18960      0.00033
    37.13047   3000.00000   3047.38924      0.00033
    37.14047   2929.00000   3050.69070      0.00034
    37.15047   3013.00000   3054.09407      0.00033
    37.16047   3047.00000   3057.58991      0.00033
    37.17047   3029.00000   3061.18396      0.00033
    37.18047   3035.00000   3064.87896      0.00033
    37.19047   3038.00000   3068.67467      0.00033
    37.20047   2945.00000   3072.57621      0.00034
    37.21047   3000.00000   3076.58683      0.00033
    37.22047   3069.00000   3080.70234      0.00033
    37.23047   3020.00000   3084.93307      0.00033
    37.24047   2966.00000   3089.38221      0.00034
    37.25047   3029.00000   3094.05747      0.00033
    37.26047   3083.00000   3098.88229      0.00032
    37.27047   3092.00000   3103.87669      0.00032
    37.28047   2939.00000   3109.09925      0.00034
    37.29047   3100.00000   3114.58739      0.00032
    37.30047   3057.00000   3120.38096      0.00033
    37.31047   3019.00000   3126.52479      0.00033
    37.32047   3068.00000   3133.06804      0.00033
    37.33047   3060.00000   3140.06288      0.00033
    37.34047   3045.00000   3147.56321      0.00033
    37.35048   3206.00000   3155.62948      0.00031
    37.36047   3146.00000   3164.26523      0.00032
    37.37048   3117.00000   3173.50510      0.00032
    37.38047   3076.00000   3183.34890      0.00033
    37.39048   3120.00000   3193.82252      0.00032
    37.40047   3078.00000   3204.84433      0.00032
    37.41048   3067.00000   3216.37964      0.00033
    37.42048   3087.00000   3228.27174      0.00032
    37.43048   3022.00000   3240.35734      0.00033
    37.44048   3067.00000   3252.40637      0.00033
    37.45048   3069.00000   3264.13086      0.00033
    37.46048   3062.00000   3275.18790      0.00033
    37.47048   3123.00000   3285.19074      0.00032
    37.48048   3016.00000   3293.73179      0.00033
    37.49048   3046.00000   3300.41994      0.00033
    37.50048   3047.00000   3304.93099      0.00033
    37.51048   3102.00000   3307.06311      0.00032
    37.52048   3179.00000   3306.78195      0.00031
    37.53048   3052.00000   3304.23733      0.00033
    37.54048   3140.00000   3299.74133      0.00032
    37.55048   3107.00000   3293.71304      0.00032
    37.56048   3199.00000   3286.60908      0.00031
    37.57048   3228.00000   3278.86241      0.00031
    37.58048   3124.00000   3270.84303      0.00032
    37.59048   3182.00000   3262.84246      0.00031
    37.60048   3110.00000   3255.07526      0.00032
    37.61048   3148.00000   3247.68935      0.00032
    37.62048   3190.00000   3240.78031      0.00031
    37.63048   3047.00000   3234.40455      0.00033
    37.64048   3053.00000   3228.55476      0.00033
    37.65048   2991.00000   3223.15816      0.00033
    37.66048   3164.00000   3218.23700      0.00032
    37.67048   3075.00000   3213.76510      0.00033
    37.68048   3059.00000   3209.68613      0.00033
    37.69048   3105.00000   3205.86798      0.00032
    37.70048   3163.00000   3202.30108      0.00032
    37.71048   3032.00000   3198.93584      0.00033
    37.72048   3075.00000   3195.71870      0.00033
    37.73048   3120.00000   3192.60055      0.00032
    37.74048   3112.00000   3189.53707      0.00032
    37.75048   3167.00000   3186.48834      0.00032
    37.76048   3204.00000   3183.41774      0.00031
    37.77048   3067.00000   3180.28988      0.00033
    37.78048   3082.00000   3177.06920      0.00032
    37.79049   3125.00000   3173.71693      0.00032
    37.80048   3073.00000   3170.21141      0.00033
    37.81049   3015.00000   3166.51097      0.00033
    37.82048   3042.00000   3162.59930      0.00033
    37.83049   3049.00000   3158.41020      0.00033
    37.84048   3066.00000   3153.86035      0.00033
    37.85049   3141.00000   3148.63441      0.00032
    37.86049   3139.00000   3142.35493      0.00032
    37.87049   3020.00000   3136.55175      0.00033
    37.88049   3034.00000   3133.53131      0.00033
    37.89049   3031.00000   3130.83082      0.00033
    37.90049   3069.00000   3128.16071      0.00033
    37.91049   3005.00000   3125.52629      0.00033
    37.92049   3060.00000   3122.93328      0.00033
    37.93049   3025.00000   3120.38654      0.00033
    37.94049   2980.00000   3117.88427      0.00034
    37.95049   3121.00000   3115.43268      0.00032
    37.96049   3028.00000   3113.03786      0.00033
    37.97049   3033.00000   3110.70423      0.00033
    37.98049   3116.00000   3108.43609      0.00032
    37.99049   3073.00000   3106.23524      0.00033
    38.00049   3105.00000   3104.09943      0.00032
    38.01049   3067.00000   3102.03560      0.00033
    38.02049   2964.00000   3100.04715      0.00034
    38.03049   3022.00000   3098.13658      0.00033
    38.04049   3081.00000   3096.30628      0.00032
    38.05049   3002.00000   3094.55844      0.00033
    38.06049   2994.00000   3092.89518      0.00033
    38.07049   3134.00000   3091.31846      0.00032
    38.08049   3012.00000   3089.83015      0.00033
    38.09049   3011.00000   3088.43202      0.00033
    38.10049   2988.00000   3087.12581      0.00033
    38.11049   2892.00000   3085.91322      0.00035
    38.12049   2932.00000   3084.79615      0.00034
    38.13049   2894.00000   3083.77601      0.00035
    38.14049   2885.00000   3082.85080      0.00035
    38.15049   2955.00000   3082.02321      0.00034
    38.16049   2969.00000   3081.29507      0.00034
    38.17049   2998.00000   3080.66751      0.00033
    38.18049   2992.00000   3080.14158      0.00033
    38.19049   2974.00000   3079.71826      0.00034
    38.20049   2886.00000   3079.39855      0.00035
    38.21049   2965.00000   3079.18344      0.00034
    38.22049   2964.00000   3079.07400      0.00034
    38.23050   2921.00000   3079.07159      0.00034
    38.24049   2938.00000   3079.17730      0.00034
    38.25050   2944.00000   3079.39042      0.00034
    38.26049   2825.00000   3079.71032      0.00035
    38.27050   2931.00000   3080.14064      0.00034
    38.28049   2893.00000   3080.68092      0.00035
    38.29050   2837.00000   3081.33517      0.00035
    38.30050   2919.00000   3082.10398      0.00034
    38.31050   2885.00000   3082.99112      0.00035
    38.32050   2966.00000   3084.00140      0.00034
    38.33050   2941.00000   3085.14339      0.00034
    38.34050   2865.00000   3086.42768      0.00035
    38.35050   2756.00000   3087.83149      0.00036
    38.36050   2861.00000   3089.31062      0.00035
    38.37050   2829.00000   3090.90747      0.00035
    38.38050   2918.00000   3092.63373      0.00034
    38.39050   2966.00000   3094.49458      0.00034
    38.40050   2873.00000   3096.49748      0.00035
    38.41050   2783.00000   3098.65612      0.00036
    38.42050   2823.00000   3100.98147      0.00035
    38.43050   2817.00000   3103.42127      0.00035
    38.44050   2860.00000   3105.95340      0.00035
    38.45050   2908.00000   3108.62161      0.00034
    38.46050   2857.00000   3111.43598      0.00035
    38.47050   2785.00000   3114.39929      0.00036
    38.48050   2863.00000   3117.51429      0.00035
    38.49050   2847.00000   3120.78382      0.00035
    38.50050   2792.00000   3124.21084      0.00036
    38.51050   2889.00000   3127.79836      0.00035
    38.52050   2882.00000   3131.54956      0.00035
    38.53050   2843.00000   3135.46796      0.00035
    38.54050   2763.00000   3139.55786      0.00036
    38.55050   2879.00000   3143.82459      0.00035
    38.56050   2814.00000   3148.27840      0.00036
    38.57050   2830.00000   3152.91870      0.00035
    38.58050   2874.00000   3157.68648      0.00035
    38.59050   2848.00000   3162.62073      0.00035
    38.60050   2747.00000   3167.72912      0.00036
    38.61050   2857.00000   3173.01198      0.00035
    38.62050   2794.00000   3178.46936      0.00036
    38.63050   2809.00000   3184.10123      0.00036
    38.64050   2844.00000   3189.90843      0.00035
    38.65051   2908.00000   3195.89555      0.00034
    38.66050   2952.00000   3202.02545      0.00034
    38.67051   2911.00000   3208.32092      0.00034
    38.68050   2937.00000   3214.75781      0.00034
    38.69051   3026.00000   3221.35681      0.00033
    38.70050   2841.00000   3228.08521      0.00035
    38.71051   2936.00000   3234.96331      0.00034
    38.72050   3003.00000   3241.95674      0.00033
    38.73051   2932.00000   3249.08684      0.00034
    38.74051   3047.00000   3256.32771      0.00033
    38.75051   2964.00000   3263.68611      0.00034
    38.76051   2956.00000   3271.17050      0.00034
    38.77051   2997.00000   3278.74366      0.00033
    38.78051   3061.00000   3286.26581      0.00033
    38.79051   3127.00000   3293.81470      0.00032
    38.80051   3143.00000   3301.35103      0.00032
    38.81051   3233.00000   3308.86111      0.00031
    38.82051   3195.00000   3316.34809      0.00031
    38.83051   3313.00000   3323.80084      0.00030
    38.84051   3265.00000   3331.20835      0.00031
    38.85051   3232.00000   3338.55353      0.00031
    38.86051   3380.00000   3345.79705      0.00030
    38.87051   3467.00000   3352.94717      0.00029
    38.88051   3437.00000   3360.00046      0.00029
    38.89051   3470.00000   3366.95345      0.00029
    38.90051   3389.00000   3373.80434      0.00030
    38.91051   3416.00000   3380.54724      0.00029
    38.92051   3558.00000   3387.17741      0.00028
    38.93051   3553.00000   3393.71387      0.00028
    38.94051   3488.00000   3400.17142      0.00029
    38.95051   3464.00000   3406.56796      0.00029
    38.96051   3513.00000   3412.92711      0.00028
    38.97051   3559.00000   3419.28187      0.00028
    38.98051   3509.00000   3425.65417      0.00028
    38.99051   3422.00000   3431.99588      0.00029
    39.00051   3382.00000   3438.32317      0.00030
    39.01051   3395.00000   3444.70927      0.00029
    39.02051   3350.00000   3451.18903      0.00030
    39.03051   3317.00000   3457.79142      0.00030
    39.04051   3309.00000   3464.54552      0.00030
    39.05051   3334.00000   3471.48016      0.00030
    39.06051   3329.00000   3478.62367      0.00030
    39.07051   3308.00000   3486.00378      0.00030
    39.08051   3319.00000   3493.64665      0.00030
    39.09052   3203.00000   3501.58165      0.00031
    39.10051   3173.00000   3509.80056      0.00032
    39.11052   3167.00000   3518.38383      0.00032
    39.12051   3112.00000   3527.38903      0.00032
    39.13052   3069.00000   3536.81035      0.00033
    39.14051   3140.00000   3546.60614      0.00032
    39.15052   3168.00000   3556.88729      0.00032
    39.16051   3243.00000   3567.73375      0.00031
    39.17052   3015.00000   3579.12266      0.00033
    39.18052   3155.00000   3591.03120      0.00032
    39.19052   3227.00000   3603.49235      0.00031
    39.20052   3175.00000   3616.52763      0.00031
    39.21052   3144.00000   3630.15818      0.00032
    39.22052   3221.00000   3644.40480      0.00031
    39.23052   3118.00000   3659.28796      0.00032
    39.24052   3069.00000   3674.82786      0.00033
    39.25052   3266.00000   3691.04443      0.00031
    39.26052   3274.00000   3707.95734      0.00031
    39.27052   3196.00000   3725.58637      0.00031
    39.28052   3116.00000   3743.95034      0.00032
    39.29052   3230.00000   3763.06188      0.00031
    39.30052   3322.00000   3782.93669      0.00030
    39.31052   3288.00000   3803.59397      0.00030
    39.32052   3207.00000   3825.04904      0.00031
    39.33052   3346.00000   3847.31537      0.00030
    39.34052   3302.00000   3870.40482      0.00030
    39.35052   3303.00000   3894.32741      0.00030
    39.36052   3329.00000   3919.09106      0.00030
    39.37052   3351.00000   3944.70122      0.00030
    39.38052   3466.00000   3971.16061      0.00029
    39.39052   3425.00000   3998.46913      0.00029
    39.40052   3437.00000   4026.62450      0.00029
    39.41052   3466.00000   4055.61832      0.00029
    39.42052   3648.00000   4085.42046      0.00027
    39.43052   3634.00000   4116.01675      0.00028
    39.44052   3574.00000   4147.38604      0.00028
    39.45052   3695.00000   4179.49727      0.00027
    39.46052   3847.00000   4212.31201      0.00026
    39.47052   3757.00000   4245.78451      0.00027
    39.48052   3963.00000   4279.86130      0.00025
    39.49052   3920.00000   4314.48074      0.00026
    39.50052   3938.00000   4349.57266      0.00025
    39.51052   4085.00000   4385.05810      0.00024
    39.52052   4020.00000   4420.84907      0.00025
    39.53053   4135.00000   4456.88486      0.00024
    39.54052   4134.00000   4492.94997      0.00024
    39.55053   4351.00000   4529.07409      0.00023
    39.56052   4443.00000   4564.98464      0.00023
    39.57053   4566.00000   4600.69479      0.00022
    39.58052   4654.00000   4635.91879      0.00021
    39.59053   4583.00000   4670.65028      0.00022
    39.60052   4692.00000   4704.59334      0.00021
    39.61053   4884.00000   4737.72535      0.00020
    39.62053   4765.00000   4769.78092      0.00021
    39.63053   4823.00000   4800.63036      0.00021
    39.64053   4881.00000   4830.11261      0.00020
    39.65053   5001.00000   4858.07321      0.00020
    39.66053   5127.00000   4884.36944      0.00020
    39.67053   5366.00000   4908.87472      0.00019
    39.68053   5232.00000   4931.47127      0.00019
    39.69053   5417.00000   4952.05906      0.00018
    39.70053   5497.00000   4970.60199      0.00018
    39.71053   5503.00000   4987.08915      0.00018
    39.72053   5728.00000   5001.54793      0.00017
    39.73053   5744.00000   5014.03457      0.00017
    39.74053   5726.00000   5024.62284      0.00017
    39.75053   5890.00000   5033.47655      0.00017
    39.76053   6079.00000   5040.77748      0.00016
    39.77053   6121.00000   5046.72598      0.00016
    39.78053   6091.00000   5051.55457      0.00016
    39.79053   6074.00000   5055.50729      0.00016
    39.80053   6169.00000   5058.81828      0.00016
    39.81053   6140.00000   5061.73011      0.00016
    39.82053   6170.00000   5064.53641      0.00016
    39.83053   6242.00000   5067.43322      0.00016
    39.84053   6191.00000   5070.63458      0.00016
    39.85053   6258.00000   5074.32818      0.00016
    39.86053   6166.00000   5078.68385      0.00016
    39.87053   6169.00000   5083.84890      0.00016
    39.88053   6099.00000   5089.94806      0.00016
    39.89053   6237.00000   5097.08400      0.00016
    39.90053   6119.00000   5105.33830      0.00016
    39.91053   6107.00000   5114.77255      0.00016
    39.92053   6001.00000   5125.42971      0.00017
    39.93053   6070.00000   5137.33536      0.00016
    39.94053   5958.00000   5150.49903      0.00017
    39.95053   5987.00000   5164.91540      0.00017
    39.96053   5881.00000   5180.56537      0.00017
    39.97054   5843.00000   5197.43443      0.00017
    39.98053   5820.00000   5215.42676      0.00017
    39.99054   5933.00000   5234.55921      0.00017
    40.00053   5740.00000   5254.69069      0.00017
    40.01054   5792.00000   5275.82681      0.00017
    40.02053   5726.00000   5297.80005      0.00017
    40.03054   5778.00000   5320.60618      0.00017
    40.04053   5724.00000   5344.05517      0.00017
    40.05054   5729.00000   5368.13457      0.00017
    40.06054   5731.00000   5392.66159      0.00017
    40.07054   5643.00000   5417.54506      0.00018
    40.08054   5588.00000   5442.66599      0.00018
    40.09054   5533.00000   5467.86924      0.00018
    40.10054   5435.00000   5492.97852      0.00018
    40.11054   5501.00000   5517.89238      0.00018
    40.12054   5638.00000   5542.47525      0.00018
    40.13054   5564.00000   5566.58378      0.00018
    40.14054   5394.00000   5590.07372      0.00019
    40.15054   5533.00000   5612.80090      0.00018
    40.16054   5659.00000   5634.62201      0.00018
    40.17054   5538.00000   5655.39543      0.00018
    40.18054   5576.00000   5674.98199      0.00018
    40.19054   5479.00000   5693.24636      0.00018
    40.20054   5524.00000   5710.05889      0.00018
    40.21054   5515.00000   5725.29540      0.00018
    40.22054   5541.00000   5738.83158      0.00018
    40.23054   5496.00000   5750.53250      0.00018
    40.24054   5592.00000   5760.28826      0.00018
    40.25054   5561.00000   5768.21009      0.00018
    40.26054   5576.00000   5774.27423      0.00018
    40.27054   5544.00000   5778.28919      0.00018
    40.28054   5575.00000   5780.18222      0.00018
    40.29054   5548.00000   5779.92108      0.00018
    40.30054   5635.00000   5777.48813      0.00018
    40.31054   5601.00000   5772.88109      0.00018
    40.32054   5756.00000   5766.11363      0.00017
    40.33054   5671.00000   5757.21588      0.00018
    40.34054   5527.00000   5746.23482      0.00018
    40.35054   5607.00000   5733.23490      0.00018
    40.36054   5528.00000   5718.29621      0.00018
    40.37054   5606.00000   5701.50799      0.00018
    40.38054   5613.00000   5682.98547      0.00018
    40.39054   5653.00000   5662.85742      0.00018
    40.40054   5590.00000   5641.26549      0.00018
    40.41055   5590.00000   5618.34109      0.00018
    40.42054   5508.00000   5594.32086      0.00018
    40.43055   5578.00000   5569.28596      0.00018
    40.44054   5715.00000   5543.52087      0.00017
    40.45055   5617.00000   5517.11441      0.00018
    40.46054   5628.00000   5490.36755      0.00018
    40.47055   5628.00000   5463.37159      0.00018
    40.48055   5527.00000   5436.40632      0.00018
    40.49055   5482.00000   5409.63632      0.00018
    40.50055   5416.00000   5383.22842      0.00018
    40.51055   5477.00000   5357.37395      0.00018
    40.52055   5408.00000   5332.24097      0.00018
    40.53055   5329.00000   5307.97877      0.00019
    40.54055   5240.00000   5284.71825      0.00019
    40.55055   5265.00000   5262.57562      0.00019
    40.56055   5195.00000   5241.62838      0.00019
    40.57055   5119.00000   5221.91561      0.00020
    40.58055   5218.00000   5203.43775      0.00019
    40.59055   5095.00000   5186.14790      0.00020
    40.60055   5075.00000   5169.94418      0.00020
    40.61055   5033.00000   5154.66373      0.00020
    40.62055   5060.00000   5140.07858      0.00020
    40.63055   4960.00000   5125.89243      0.00020
    40.64055   5007.00000   5111.75365      0.00020
    40.65055   5031.00000   5097.33252      0.00020
    40.66055   5043.00000   5082.29535      0.00020
    40.67055   4981.00000   5066.20910      0.00020
    40.68055   4813.00000   5048.75978      0.00021
    40.69055   4886.00000   5029.74343      0.00020
    40.70055   4780.00000   5009.08612      0.00021
    40.71055   4926.00000   4986.85642      0.00020
    40.72055   4857.00000   4963.25726      0.00021
    40.73055   4808.00000   4938.59885      0.00021
    40.74055   4836.00000   4913.25813      0.00021
    40.75055   4802.00000   4887.63326      0.00021
    40.76055   4713.00000   4862.09963      0.00021
    40.77055   4604.00000   4836.95385      0.00022
    40.78055   4709.00000   4812.48620      0.00021
    40.79055   4672.00000   4789.14922      0.00021
    40.80055   4572.00000   4766.87695      0.00022
    40.81055   4528.00000   4745.77360      0.00022
    40.82055   4538.00000   4725.85560      0.00022
    40.83055   4543.00000   4707.11807      0.00022
    40.84055   4518.00000   4689.52656      0.00022
    40.85056   4665.00000   4673.00782      0.00021
    40.86055   4620.00000   4657.53345      0.00022
    40.87056   4491.00000   4642.95776      0.00022
    40.88055   4510.00000   4629.24897      0.00022
    40.89056   4467.00000   4616.25679      0.00022
    40.90055   4545.00000   4603.93761      0.00022
    40.91056   4367.00000   4592.14722      0.00023
    40.92056   4371.00000   4580.83064      0.00023
    40.93056   4516.00000   4569.88939      0.00022
    40.94056   4338.00000   4559.24311      0.00023
    40.95056   4389.00000   4548.81849      0.00023
    40.96056   4314.00000   4538.54984      0.00023
    40.97056   4362.00000   4528.37948      0.00023
    40.98056   4338.00000   4518.25793      0.00023
    40.99056   4280.00000   4508.14375      0.00023
    41.00056   4284.00000   4498.00332      0.00023
    41.01056   4241.00000   4487.81035      0.00024
    41.02056   4258.00000   4477.54542      0.00023
    41.03056   4151.00000   4467.19584      0.00024
    41.04056   4214.00000   4456.75344      0.00024
    41.05056   4190.00000   4446.20646      0.00024
    41.06056   4138.00000   4435.55386      0.00024
    41.07056   4232.00000   4424.79967      0.00024
    41.08056   4074.00000   4413.94746      0.00025
    41.09056   4121.00000   4403.00131      0.00024
    41.10056   4085.00000   4391.96569      0.00024
    41.11056   4108.00000   4380.84488      0.00024
    41.12056   4103.00000   4369.64249      0.00024
    41.13056   3972.00000   4358.36104      0.00025
    41.14056   4088.00000   4347.00163      0.00024
    41.15056   4110.00000   4335.56370      0.00024
    41.16056   4098.00000   4324.04490      0.00024
    41.17056   4061.00000   4312.44100      0.00025
    41.18056   4075.00000   4300.74589      0.00025
    41.19056   3966.00000   4288.95171      0.00025
    41.20056   3970.00000   4277.04897      0.00025
    41.21056   4053.00000   4265.02680      0.00025
    41.22056   3944.00000   4252.87326      0.00025
    41.23056   3886.00000   4240.57569      0.00026
    41.24056   3940.00000   4228.12092      0.00025
    41.25056   3857.00000   4215.49568      0.00026
    41.26056   3863.00000   4202.68793      0.00026
    41.27057   3897.00000   4189.67357      0.00026
    41.28056   3888.00000   4176.48137      0.00026
    41.29057   3881.00000   4163.05188      0.00026
    41.30056   3803.00000   4149.43786      0.00026
    41.31057   3953.00000   4135.58303      0.00025
    41.32056   3829.00000   4121.54249      0.00026
    41.33057   3920.00000   4107.26570      0.00026
    41.34056   3838.00000   4092.81809      0.00026
    41.35057   3893.00000   4078.15482      0.00026
    41.36057   3861.00000   4063.33501      0.00026
    41.37057   3790.00000   4048.36336      0.00026
    41.38057   3776.00000   4033.26183      0.00026
    41.39057   3830.00000   4018.05469      0.00026
    41.40057   3785.00000   4002.76767      0.00026
    41.41057   3752.00000   3987.42683      0.00027
    41.42057   3768.00000   3972.05760      0.00027
    41.43057   3676.00000   3956.68516      0.00027
    41.44057   3729.00000   3941.33387      0.00027
    41.45057   3753.00000   3926.02095      0.00027
    41.46057   3659.00000   3910.72648      0.00027
    41.47057   3704.00000   3895.46080      0.00027
    41.48057   3785.00000   3880.57867      0.00026
    41.49057   3786.00000   3866.11817      0.00026
    41.50057   3722.00000   3851.94014      0.00027
    41.51057   3738.00000   3838.02354      0.00027
    41.52057   3740.00000   3824.38837      0.00027
    41.53057   3682.00000   3811.05213      0.00027
    41.54057   3655.00000   3798.02977      0.00027
    41.55057   3629.00000   3785.33392      0.00028
    41.56057   3671.00000   3772.97526      0.00027
    41.57057   3683.00000   3760.96276      0.00027
    41.58057   3739.00000   3749.30380      0.00027
    41.59057   3711.00000   3738.00477      0.00027
    41.60057   3642.00000   3727.07212      0.00027
    41.61057   3677.00000   3716.51388      0.00027
    41.62057   3679.00000   3706.34420      0.00027
    41.63057   3585.00000   3696.58113      0.00028
    41.64057   3711.00000   3687.16373      0.00027
    41.65057   3461.00000   3677.96615      0.00029
    41.66057   3691.00000   3669.08326      0.00027
    41.67057   3735.00000   3660.52551      0.00027
    41.68057   3638.00000   3652.28455      0.00027
    41.69057   3622.00000   3644.35129      0.00028
    41.70057   3635.00000   3636.71610      0.00028
    41.71058   3578.00000   3629.36154      0.00028
    41.72057   3619.00000   3622.29888      0.00028
    41.73058   3446.00000   3615.48870      0.00029
    41.74057   3636.00000   3608.94732      0.00028
    41.75058   3600.00000   3602.63702      0.00028
    41.76057   3567.00000   3596.57186      0.00028
    41.77058   3647.00000   3590.71599      0.00027
    41.78057   3603.00000   3585.08174      0.00028
    41.79058   3633.00000   3579.63530      0.00028
    41.80058   3545.00000   3574.38268      0.00028
    41.81058   3451.00000   3569.30834      0.00029
    41.82058   3612.00000   3564.40379      0.00028
    41.83058   3606.00000   3559.65806      0.00028
    41.84058   3464.00000   3555.04805      0.00029
    41.85058   3528.00000   3550.57226      0.00028
    41.86058   3539.00000   3546.21434      0.00028
    41.87058   3494.00000   3541.96630      0.00029
    41.88058   3621.00000   3537.83014      0.00028
    41.89058   3555.00000   3533.80627      0.00028
    41.90058   3570.00000   3529.89953      0.00028
    41.91058   3455.00000   3526.12411      0.00029
    41.92058   3535.00000   3522.51065      0.00028
    41.93058   3498.00000   3519.11994      0.00029
    41.94058   3528.00000   3516.06789      0.00028
    41.95058   3538.00000   3513.18616      0.00028
    41.96058   3564.00000   3509.68473      0.00028
    41.97058   3502.00000   3506.12005      0.00029
    41.98058   3476.00000   3502.59279      0.00029
    41.99058   3435.00000   3499.10438      0.00029
    42.00058   3453.00000   3495.65912      0.00029
    42.01058   3493.00000   3492.27312      0.00029
    42.02058   3436.00000   3488.94639      0.00029
    42.03058   3570.00000   3485.54836      0.00028
    42.04058   3537.00000   3482.13738      0.00028
    42.05058   3456.00000   3478.73857      0.00029
    42.06058   3480.00000   3475.35325      0.00029
    42.07058   3373.00000   3471.97590      0.00030
    42.08058   3476.00000   3468.60863      0.00029
    42.09058   3456.00000   3465.25251      0.00029
    42.10058   3578.00000   3461.90812      0.00028
    42.11058   3577.00000   3458.57632      0.00028
    42.12058   3504.00000   3455.25830      0.00029
    42.13058   3479.00000   3451.95552      0.00029
    42.14058   3450.00000   3448.66974      0.00029
    42.15059   3444.00000   3445.39970      0.00029
    42.16058   3401.00000   3442.15732      0.00029
    42.17059   3436.00000   3438.93211      0.00029
    42.18058   3400.00000   3435.73950      0.00029
    42.19059   3500.00000   3432.56953      0.00029
    42.20058   3480.00000   3429.43774      0.00029
    42.21059   3456.00000   3426.33473      0.00029
    42.22058   3452.00000   3423.27609      0.00029
    42.23059   3384.00000   3420.25299      0.00030
    42.24059   3322.00000   3417.27814      0.00030
    42.25059   3372.00000   3414.35204      0.00030
    42.26059   3515.00000   3411.47737      0.00028
    42.27059   3392.00000   3408.65843      0.00029
    42.28059   3491.00000   3405.89928      0.00029
    42.29059   3439.00000   3403.20394      0.00029
    42.30059   3410.00000   3400.57658      0.00029
    42.31059   3355.00000   3398.02153      0.00030
    42.32059   3413.00000   3395.54322      0.00029
    42.33059   3475.00000   3393.14568      0.00029
    42.34059   3443.00000   3390.83401      0.00029
    42.35059   3402.00000   3388.61338      0.00029
    42.36059   3559.00000   3386.48930      0.00028
    42.37059   3454.00000   3384.46821      0.00029
    42.38059   3553.00000   3382.55647      0.00028
    42.39059   3445.00000   3380.75335      0.00029
    42.40059   3381.00000   3379.06222      0.00030
    42.41059   3582.00000   3377.49259      0.00028
    42.42059   3434.00000   3376.05126      0.00029
    42.43059   3383.00000   3374.74430      0.00030
    42.44059   3445.00000   3373.57809      0.00029
    42.45059   3525.00000   3372.55898      0.00028
    42.46059   3475.00000   3371.69249      0.00029
    42.47059   3488.00000   3370.98587      0.00029
    42.48059   3539.00000   3370.44622      0.00028
    42.49059   3538.00000   3370.08067      0.00028
    42.50059   3448.00000   3369.89659      0.00029
    42.51059   3505.00000   3369.90155      0.00029
    42.52059   3447.00000   3370.10340      0.00029
    42.53059   3570.00000   3370.51024      0.00028
    42.54059   3563.00000   3371.13044      0.00028
    42.55059   3532.00000   3371.97271      0.00028
    42.56059   3591.00000   3373.04608      0.00028
    42.57059   3476.00000   3374.36001      0.00029
    42.58059   3444.00000   3375.92452      0.00029
    42.59060   3546.00000   3377.75202      0.00028
    42.60059   3558.00000   3379.84715      0.00028
    42.61060   3555.00000   3382.23112      0.00028
    42.62059   3569.00000   3384.90637      0.00028
    42.63060   3534.00000   3387.88840      0.00028
    42.64059   3656.00000   3391.17060      0.00027
    42.65060   3481.00000   3394.78471      0.00029
    42.66059   3565.00000   3398.73022      0.00028
    42.67060   3710.00000   3403.03562      0.00027
    42.68060   3579.00000   3407.70132      0.00028
    42.69060   3579.00000   3412.74448      0.00028
    42.70060   3520.00000   3418.17825      0.00028
    42.71060   3557.00000   3424.01587      0.00028
    42.72060   3695.00000   3430.27054      0.00027
    42.73060   3596.00000   3436.95529      0.00028
    42.74060   3650.00000   3444.08289      0.00027
    42.75060   3689.00000   3451.66564      0.00027
    42.76060   3720.00000   3459.71511      0.00027
    42.77060   3725.00000   3468.24199      0.00027
    42.78060   3834.00000   3477.25565      0.00026
    42.79060   3759.00000   3486.76383      0.00027
    42.80060   3698.00000   3496.77218      0.00027
    42.81060   3652.00000   3507.28371      0.00027
    42.82060   3604.00000   3518.29839      0.00028
    42.83060   3661.00000   3529.81245      0.00027
    42.84060   3714.00000   3541.81436      0.00027
    42.85060   3844.00000   3554.28070      0.00026
    42.86060   3805.00000   3567.19189      0.00026
    42.87060   3802.00000   3580.51294      0.00026
    42.88060   3727.00000   3594.20388      0.00027
    42.89060   3860.00000   3608.21216      0.00026
    42.90060   3699.00000   3622.47291      0.00027
    42.91060   3871.00000   3636.90881      0.00026
    42.92060   3837.00000   3651.42998      0.00026
    42.93060   3788.00000   3665.93433      0.00026
    42.94060   3817.00000   3680.30885      0.00026
    42.95060   3851.00000   3694.43167      0.00026
    42.96060   3977.00000   3708.17514      0.00025
    42.97060   3913.00000   3721.40983      0.00026
    42.98060   3976.00000   3734.00938      0.00025
    42.99060   3959.00000   3745.85590      0.00025
    43.00060   3857.00000   3756.84551      0.00026
    43.01060   4040.00000   3766.89368      0.00025
    43.02060   3967.00000   3775.93962      0.00025
    43.03061   3886.00000   3783.95685      0.00026
    43.04060   4139.00000   3790.91800      0.00024
    43.05061   4071.00000   3796.87317      0.00025
    43.06060   3992.00000   3801.84774      0.00025
    43.07061   4032.00000   3805.93214      0.00025
    43.08060   4086.00000   3809.19847      0.00024
    43.09061   4084.00000   3811.75946      0.00024
    43.10061   3993.00000   3813.71260      0.00025
    43.11061   4082.00000   3815.16721      0.00024
    43.12061   4219.00000   3816.22508      0.00024
    43.13061   4198.00000   3816.98204      0.00024
    43.14061   4238.00000   3817.52384      0.00024
    43.15061   4118.00000   3817.92482      0.00024
    43.16061   4186.00000   3818.24750      0.00024
    43.17061   4249.00000   3818.54276      0.00024
    43.18061   4203.00000   3818.85053      0.00024
    43.19061   4134.00000   3819.20090      0.00024
    43.20061   4234.00000   3819.61539      0.00024
    43.21061   4149.00000   3820.10839      0.00024
    43.22061   4143.00000   3820.68809      0.00024
    43.23061   4135.00000   3821.35626      0.00024
    43.24061   4261.00000   3822.11351      0.00023
    43.25061   4252.00000   3822.95725      0.00024
    43.26061   4296.00000   3823.88283      0.00023
    43.27061   4291.00000   3824.88443      0.00023
    43.28061   4292.00000   3825.95563      0.00023
    43.29061   4247.00000   3827.08983      0.00024
    43.30061   4259.00000   3828.28060      0.00023
    43.31061   4300.00000   3829.52185      0.00023
    43.32061   4291.00000   3830.80798      0.00023
    43.33061   4325.00000   3832.13401      0.00023
    43.34061   4349.00000   3833.49556      0.00023
    43.35061   4392.00000   3834.88883      0.00023
    43.36061   4418.00000   3836.31059      0.00023
    43.37061   4335.00000   3837.75810      0.00023
    43.38061   4397.00000   3839.22901      0.00023
    43.39061   4412.00000   3840.72129      0.00023
    43.40061   4369.00000   3842.23313      0.00023
    43.41061   4237.00000   3843.76282      0.00024
    43.42061   4286.00000   3845.30892      0.00023
    43.43061   4406.00000   3846.87040      0.00023
    43.44061   4316.00000   3848.44671      0.00023
    43.45061   4419.00000   3850.03774      0.00023
    43.46061   4520.00000   3851.64420      0.00022
    43.47062   4497.00000   3853.27026      0.00022
    43.48061   4426.00000   3854.91673      0.00023
    43.49062   4517.00000   3856.60402      0.00022
    43.50061   4488.00000   3858.34236      0.00022
    43.51062   4402.00000   3860.06581      0.00023
    43.52061   4557.00000   3861.65349      0.00022
    43.53062   4454.00000   3863.20806      0.00022
    43.54062   4444.00000   3864.73733      0.00023
    43.55062   4489.00000   3866.23724      0.00022
    43.56062   4361.00000   3867.70200      0.00023
    43.57062   4552.00000   3869.12558      0.00022
    43.58062   4466.00000   3870.50181      0.00022
    43.59062   4410.00000   3871.82443      0.00023
    43.60062   4501.00000   3873.08713      0.00022
    43.61062   4497.00000   3874.28365      0.00022
    43.62062   4319.00000   3875.40784      0.00023
    43.63062   4400.00000   3876.45369      0.00023
    43.64062   4353.00000   3877.41545      0.00023
    43.65062   4380.00000   3878.28766      0.00023
    43.66062   4339.00000   3879.06525      0.00023
    43.67062   4351.00000   3879.74356      0.00023
    43.68062   4327.00000   3880.31846      0.00023
    43.69062   4240.00000   3880.78635      0.00024
    43.70062   4235.00000   3881.14428      0.00024
    43.71062   4217.00000   3881.38993      0.00024
    43.72062   4310.00000   3881.52174      0.00023
    43.73062   4296.00000   3881.53887      0.00023
    43.74062   4195.00000   3881.44131      0.00024
    43.75062   4285.00000   3881.22988      0.00023
    43.76062   4315.00000   3880.90626      0.00023
    43.77062   4154.00000   3880.47300      0.00024
    43.78062   4141.00000   3879.93359      0.00024
    43.79062   4196.00000   3879.29240      0.00024
    43.80062   4102.00000   3878.55476      0.00024
    43.81062   4076.00000   3877.72691      0.00025
    43.82062   4241.00000   3876.81603      0.00024
    43.83062   4251.00000   3875.83020      0.00024
    43.84062   4127.00000   3874.77842      0.00024
    43.85062   4229.00000   3873.67061      0.00024
    43.86062   4193.00000   3872.51753      0.00024
    43.87062   4141.00000   3871.33083      0.00024
    43.88062   4079.00000   3870.12298      0.00025
    43.89062   4017.00000   3868.90726      0.00025
    43.90062   4085.00000   3867.69776      0.00024
    43.91063   4110.00000   3866.50802      0.00024
    43.92062   3999.00000   3865.35742      0.00025
    43.93063   4010.00000   3864.25726      0.00025
    43.94062   4115.00000   3863.22919      0.00024
    43.95063   4081.00000   3862.28636      0.00025
    43.96062   4089.00000   3861.45118      0.00024
    43.97063   4044.00000   3860.73943      0.00025
    43.98063   3978.00000   3860.17410      0.00025
    43.99063   4099.00000   3859.77576      0.00024
    44.00063   4052.00000   3859.56700      0.00025
    44.01063   4117.00000   3859.57205      0.00024
    44.02063   4019.00000   3859.81781      0.00025
    44.03063   4041.00000   3860.33423      0.00025
    44.04063   4081.00000   3861.15473      0.00025
    44.05063   4011.00000   3862.33727      0.00025
    44.06063   4054.00000   3863.89999      0.00025
    44.07063   4045.00000   3865.62028      0.00025
    44.08063   4011.00000   3867.66888      0.00025
    44.09063   4016.00000   3870.10422      0.00025
    44.10063   4027.00000   3872.95311      0.00025
    44.11063   3978.00000   3876.24147      0.00025
    44.12063   4093.00000   3879.99133      0.00024
    44.13063   4102.00000   3884.22540      0.00024
    44.14063   4102.00000   3888.97647      0.00024
    44.15063   4207.00000   3894.24785      0.00024
    44.16063   4146.00000   3900.05249      0.00024
    44.17063   4216.00000   3906.49587      0.00024
    44.18063   4123.00000   3913.58684      0.00024
    44.19063   4034.00000   3921.34047      0.00025
    44.20063   4122.00000   3929.77745      0.00024
    44.21063   4136.00000   3938.92699      0.00024
    44.22063   4075.00000   3948.81809      0.00025
    44.23063   4151.00000   3959.48044      0.00024
    44.24063   4233.00000   3970.94537      0.00024
    44.25063   4229.00000   3983.24230      0.00024
    44.26063   4233.00000   3996.39844      0.00024
    44.27063   4284.00000   4010.44086      0.00023
    44.28063   4244.00000   4025.39586      0.00024
    44.29063   4191.00000   4041.33172      0.00024
    44.30063   4378.00000   4058.31770      0.00023
    44.31063   4304.00000   4076.34150      0.00023
    44.32063   4411.00000   4095.42985      0.00023
    44.33064   4357.00000   4115.63633      0.00023
    44.34063   4439.00000   4136.93064      0.00023
    44.35064   4376.00000   4159.43062      0.00023
    44.36063   4501.00000   4183.07699      0.00022
    44.37064   4381.00000   4207.99569      0.00023
    44.38063   4389.00000   4234.11598      0.00023
    44.39064   4538.00000   4261.57059      0.00022
    44.40063   4535.00000   4290.27599      0.00022
    44.41064   4616.00000   4320.37549      0.00022
    44.42064   4491.00000   4351.79683      0.00022
    44.43064   4566.00000   4384.55610      0.00022
    44.44064   4566.00000   4418.72171      0.00022
    44.45064   4627.00000   4454.29732      0.00022
    44.46064   4740.00000   4491.27529      0.00021
    44.47064   4711.00000   4529.64918      0.00021
    44.48064   4607.00000   4569.41004      0.00022
    44.49064   4724.00000   4610.54145      0.00021
    44.50064   4701.00000   4653.01985      0.00021
    44.51064   4653.00000   4696.80945      0.00021
    44.52064   4833.00000   4741.83922      0.00021
    44.53064   4720.00000   4788.04425      0.00021
    44.54064   4746.00000   4835.35810      0.00021
    44.55064   4844.00000   4883.68967      0.00021
    44.56064   4849.00000   4932.92908      0.00021
    44.57064   4921.00000   4982.94876      0.00020
    44.58064   4971.00000   5033.60149      0.00020
    44.59064   4845.00000   5084.71392      0.00021
    44.60064   4780.00000   5136.09613      0.00021
    44.61064   4800.00000   5187.54124      0.00021
    44.62064   4863.00000   5238.82030      0.00021
    44.63064   4885.00000   5289.68155      0.00020
    44.64064   5016.00000   5339.83682      0.00020
    44.65064   5017.00000   5388.99753      0.00020
    44.66064   4991.00000   5436.85927      0.00020
    44.67064   4909.00000   5483.10203      0.00020
    44.68064   5015.00000   5527.39509      0.00020
    44.69064   4919.00000   5569.40206      0.00020
    44.70064   5042.00000   5608.78460      0.00020
    44.71064   5027.00000   5645.21011      0.00020
    44.72064   4932.00000   5678.35704      0.00020
    44.73064   4942.00000   5707.92179      0.00020
    44.74064   4945.00000   5733.62364      0.00020
    44.75064   4957.00000   5755.21123      0.00020
    44.76064   4975.00000   5772.46855      0.00020
    44.77065   4964.00000   5785.22999      0.00020
    44.78064   4930.00000   5793.33523      0.00020
    44.79065   5003.00000   5796.73221      0.00020
    44.80064   4971.00000   5795.37780      0.00020
    44.81065   5046.00000   5789.28405      0.00020
    44.82064   5007.00000   5778.54810      0.00020
    44.83065   4891.00000   5763.24516      0.00020
    44.84064   4886.00000   5743.60510      0.00020
    44.85065   5026.00000   5719.75722      0.00020
    44.86065   4932.00000   5692.01691      0.00020
    44.87065   4951.00000   5660.64416      0.00020
    44.88065   4849.00000   5625.93731      0.00021
    44.89065   4874.00000   5588.19726      0.00021
    44.90065   4985.00000   5547.77109      0.00020
    44.91065   4872.00000   5505.00528      0.00021
    44.92065   4751.00000   5460.24256      0.00021
    44.93065   4790.00000   5413.82107      0.00021
    44.94065   4806.00000   5366.06942      0.00021
    44.95065   4734.00000   5317.30381      0.00021
    44.96065   4742.00000   5267.82398      0.00021
    44.97065   4790.00000   5217.91074      0.00021
    44.98065   4613.00000   5167.82412      0.00022
    44.99065   4696.00000   5117.80221      0.00021
    45.00065   4677.00000   5068.06042      0.00021
    45.01065   4748.00000   5018.79129      0.00021
    45.02065   4764.00000   4970.16483      0.00021
    45.03065   4671.00000   4922.32935      0.00021
    45.04065   4642.00000   4875.41191      0.00022
    45.05065   4704.00000   4829.51420      0.00021
    45.06065   4584.00000   4784.71639      0.00022
    45.07065   4700.00000   4741.09076      0.00021
    45.08065   4573.00000   4698.68965      0.00022
    45.09065   4575.00000   4657.54883      0.00022
    45.10065   4418.00000   4617.69023      0.00023
    45.11065   4590.00000   4579.12296      0.00022
    45.12065   4462.00000   4541.84284      0.00022
    45.13065   4458.00000   4505.83683      0.00022
    45.14065   4564.00000   4471.08466      0.00022
    45.15065   4473.00000   4437.55832      0.00022
    45.16065   4553.00000   4405.22215      0.00022
    45.17065   4505.00000   4374.02943      0.00022
    45.18065   4401.00000   4343.91547      0.00023
    45.19065   4516.00000   4314.88054      0.00022
    45.20065   4425.00000   4287.04498      0.00023
    45.21066   4449.00000   4260.20353      0.00022
    45.22065   4364.00000   4234.37782      0.00023
    45.23066   4344.00000   4209.42415      0.00023
    45.24065   4437.00000   4185.40279      0.00023
    45.25066   4350.00000   4162.18131      0.00023
    45.26065   4430.00000   4139.81786      0.00023
    45.27066   4309.00000   4118.19169      0.00023
    45.28065   4399.00000   4097.35982      0.00023
    45.29066   4380.00000   4077.21256      0.00023
    45.30066   4347.00000   4057.78666      0.00023
    45.31066   4384.00000   4039.03910      0.00023
    45.32066   4259.00000   4020.94871      0.00023
    45.33066   4300.00000   4003.49533      0.00023
    45.34066   4214.00000   3986.65942      0.00024
    45.35066   4234.00000   3970.42175      0.00024
    45.36066   4295.00000   3954.76277      0.00023
    45.37066   4295.00000   3939.66120      0.00023
    45.38066   4379.00000   3925.09693      0.00023
    45.39066   4236.00000   3911.04862      0.00024
    45.40066   4125.00000   3897.49390      0.00024
    45.41066   4121.00000   3884.40956      0.00024
    45.42066   4307.00000   3871.77167      0.00023
    45.43066   4125.00000   3859.55580      0.00024
    45.44066   4182.00000   3847.73725      0.00024
    45.45066   4145.00000   3836.29128      0.00024
    45.46066   4149.00000   3825.19343      0.00024
    45.47066   4123.00000   3814.41975      0.00024
    45.48066   4091.00000   3803.94703      0.00024
    45.49066   4066.00000   3793.75296      0.00025
    45.50066   4075.00000   3783.81610      0.00025
    45.51066   4009.00000   3774.11578      0.00025
    45.52066   4035.00000   3764.63183      0.00025
    45.53066   4084.00000   3755.34407      0.00024
    45.54066   3919.00000   3746.23163      0.00026
    45.55066   3934.00000   3737.27219      0.00025
    45.56066   4017.00000   3728.44105      0.00025
    45.57066   3938.00000   3719.71039      0.00025
    45.58066   3943.00000   3711.04871      0.00025
    45.59066   4097.00000   3702.42080      0.00024
    45.60066   4094.00000   3693.78854      0.00024
    45.61066   4003.00000   3685.11261      0.00025
    45.62066   4007.00000   3676.35532      0.00025
    45.63066   3872.00000   3667.48433      0.00026
    45.64066   3856.00000   3658.47700      0.00026
    45.65067   3921.00000   3649.31519      0.00026
    45.66066   3992.00000   3640.03487      0.00025
    45.67067   3934.00000   3630.62504      0.00025
    45.68066   3904.00000   3621.16719      0.00026
    45.69067   3912.00000   3611.68140      0.00026
    45.70066   3909.00000   3602.27337      0.00026
    45.71067   3949.00000   3592.97739      0.00025
    45.72066   3970.00000   3583.90187      0.00025
    45.73067   3819.00000   3575.07734      0.00026
    45.74067   3830.00000   3566.58999      0.00026
    45.75067   3898.00000   3558.47789      0.00026
    45.76067   3962.00000   3550.78159      0.00025
    45.77067   3992.00000   3543.53485      0.00025
    45.78067   3842.00000   3536.76425      0.00026
    45.79067   3769.00000   3530.49212      0.00027
    45.80067   3836.00000   3524.74486      0.00026
    45.81067   3853.00000   3519.51755      0.00026
    45.82067   3792.00000   3514.68230      0.00026
    45.83067   3805.00000   3510.31414      0.00026
    45.84067   3889.00000   3506.42090      0.00026
    45.85067   3873.00000   3502.99244      0.00026
    45.86067   3875.00000   3500.01711      0.00026
    45.87067   3874.00000   3497.48254      0.00026
    45.88067   3866.00000   3495.37669      0.00026
    45.89067   3867.00000   3493.69129      0.00026
    45.90067   3952.00000   3492.41819      0.00025
    45.91067   3985.00000   3491.51268      0.00025
    45.92067   3914.00000   3490.94753      0.00026
    45.93067   3928.00000   3490.72329      0.00025
    45.94067   3938.00000   3490.83040      0.00025
    45.95067   3918.00000   3491.25551      0.00026
    45.96067   3953.00000   3491.98524      0.00025
    45.97067   4004.00000   3493.00193      0.00025
    45.98067   4029.00000   3494.29555      0.00025
    45.99067   3925.00000   3495.85620      0.00025
    46.00067   3868.00000   3497.67234      0.00026
    46.01067   3820.00000   3499.72449      0.00026
    46.02067   4030.00000   3502.02006      0.00025
    46.03067   4055.00000   3504.64970      0.00025
    46.04067   3955.00000   3507.54375      0.00025
    46.05067   4005.00000   3510.69397      0.00025
    46.06067   3987.00000   3514.10091      0.00025
    46.07067   4050.00000   3517.75965      0.00025
    46.08067   4018.00000   3521.66458      0.00025
    46.09068   3984.00000   3525.88386      0.00025
    46.10067   3951.00000   3530.48405      0.00025
    46.11068   3983.00000   3535.41688      0.00025
    46.12067   4030.00000   3540.66320      0.00025
    46.13068   3890.00000   3546.25662      0.00026
    46.14067   3994.00000   3552.18739      0.00025
    46.15068   3957.00000   3558.49265      0.00025
    46.16068   4025.00000   3565.16713      0.00025
    46.17068   3928.00000   3572.23021      0.00025
    46.18068   4037.00000   3579.69480      0.00025
    46.19068   3971.00000   3587.57342      0.00025
    46.20068   3924.00000   3595.87792      0.00025
    46.21068   3947.00000   3604.61953      0.00025
    46.22068   4022.00000   3613.80815      0.00025
    46.23068   3909.00000   3623.44928      0.00026
    46.24068   3941.00000   3633.54957      0.00025
    46.25068   4000.00000   3644.11523      0.00025
    46.26068   3947.00000   3655.14981      0.00025
    46.27068   3971.00000   3666.65466      0.00025
    46.28068   3934.00000   3678.62904      0.00025
    46.29068   3900.00000   3691.06996      0.00026
    46.30068   3894.00000   3703.97208      0.00026
    46.31068   4026.00000   3717.32806      0.00025
    46.32068   4049.00000   3731.12955      0.00025
    46.33068   3817.00000   3745.36787      0.00026
    46.34068   3927.00000   3760.03344      0.00025
    46.35068   4033.00000   3775.11428      0.00025
    46.36068   3988.00000   3790.58636      0.00025
    46.37068   3917.00000   3806.43340      0.00026
    46.38068   3989.00000   3822.79570      0.00025
    46.39068   4021.00000   3839.76310      0.00025
    46.40068   3852.00000   3857.20331      0.00026
    46.41068   4008.00000   3875.13859      0.00025
    46.42068   4030.00000   3893.61491      0.00025
    46.43068   3941.00000   3912.69236      0.00025
    46.44068   4024.00000   3932.44745      0.00025
    46.45068   3901.00000   3952.97419      0.00026
    46.46068   4026.00000   3974.38539      0.00025
    46.47068   3979.00000   3996.81174      0.00025
    46.48068   4043.00000   4020.39899      0.00025
    46.49068   3960.00000   4045.30398      0.00025
    46.50068   3981.00000   4071.68877      0.00025
    46.51068   4009.00000   4099.71272      0.00025
    46.52068   4018.00000   4129.52244      0.00025
    46.53069   3957.00000   4161.27093      0.00025
    46.54068   3895.00000   4194.94533      0.00026
    46.55069   4022.00000   4230.69983      0.00025
    46.56068   3977.00000   4268.34253      0.00025
    46.57069   3906.00000   4307.86335      0.00026
    46.58068   3985.00000   4348.82301      0.00025
    46.59069   3923.00000   4390.93502      0.00025
    46.60069   3935.00000   4433.43814      0.00025
    46.61069   3935.00000   4475.51396      0.00025
    46.62069   3839.00000   4516.06552      0.00026
    46.63069   3843.00000   4553.76327      0.00026
    46.64069   3943.00000   4587.08675      0.00025
    46.65069   3855.00000   4614.41618      0.00026
    46.66069   3824.00000   4634.18247      0.00026
    46.67069   3994.00000   4645.06288      0.00025
    46.68069   3826.00000   4646.18857      0.00026
    46.69069   3840.00000   4637.31080      0.00026
    46.70069   3869.00000   4618.86837      0.00026
    46.71069   3788.00000   4591.92549      0.00026
    46.72069   3813.00000   4557.99566      0.00026
    46.73069   3846.00000   4518.80774      0.00026
    46.74069   3698.00000   4476.08246      0.00027
    46.75069   3865.00000   4431.36884      0.00026
    46.76069   3847.00000   4385.95652      0.00026
    46.77069   3730.00000   4340.85289      0.00027
    46.78069   3767.00000   4296.80195      0.00027
    46.79069   3697.00000   4254.32182      0.00027
    46.80069   3699.00000   4213.74529      0.00027
    46.81069   3735.00000   4175.26349      0.00027
    46.82069   3706.00000   4138.95455      0.00027
    46.83069   3620.00000   4104.80989      0.00028
    46.84069   3584.00000   4072.75591      0.00028
    46.85069   3701.00000   4042.67154      0.00027
    46.86069   3686.00000   4014.40309      0.00027
    46.87069   3748.00000   3987.77687      0.00027
    46.88069   3534.00000   3962.60983      0.00028
    46.89069   3570.00000   3938.71842      0.00028
    46.90069   3623.00000   3915.92551      0.00028
    46.91069   3527.00000   3894.06564      0.00028
    46.92069   3580.00000   3872.98896      0.00028
    46.93069   3666.00000   3852.56327      0.00027
    46.94069   3537.00000   3832.67220      0.00028
    46.95070   3555.00000   3813.19913      0.00028
    46.96069   3573.00000   3794.11134      0.00028
    46.97070   3504.00000   3775.26828      0.00029
    46.98069   3570.00000   3756.80279      0.00028
    46.99070   3467.00000   3738.59006      0.00029
    47.00069   3403.00000   3720.64126      0.00029
    47.01070   3495.00000   3702.85700      0.00029
    47.02069   3436.00000   3685.29985      0.00029
    47.03070   3409.00000   3667.89519      0.00029
    47.04070   3475.00000   3650.69531      0.00029
    47.05070   3412.00000   3633.68479      0.00029
    47.06070   3399.00000   3616.86767      0.00029
    47.07070   3446.00000   3600.24878      0.00029
    47.08070   3400.00000   3583.83060      0.00029
    47.09070   3425.00000   3567.61710      0.00029
    47.10070   3212.00000   3551.61332      0.00031
    47.11070   3359.00000   3535.82288      0.00030
    47.12070   3401.00000   3520.24826      0.00029
    47.13070   3430.00000   3504.89100      0.00029
    47.14070   3306.00000   3489.75166      0.00030
    47.15070   3258.00000   3474.82984      0.00031
    47.16070   3371.00000   3460.12418      0.00030
    47.17070   3385.00000   3445.63248      0.00030
    47.18070   3351.00000   3431.35172      0.00030
    47.19070   3319.00000   3417.27821      0.00030
    47.20070   3315.00000   3403.40775      0.00030
    47.21070   3279.00000   3389.73557      0.00030
    47.22070   3379.00000   3376.25580      0.00030
    47.23070   3309.00000   3362.96359      0.00030
    47.24070   3194.00000   3349.85474      0.00031
    47.25070   3252.00000   3336.92346      0.00031
    47.26070   3352.00000   3324.16484      0.00030
    47.27070   3327.00000   3311.57425      0.00030
    47.28070   3275.00000   3299.14761      0.00031
    47.29070   3276.00000   3286.88141      0.00031
    47.30070   3268.00000   3274.77280      0.00031
    47.31070   3282.00000   3262.81961      0.00030
    47.32070   3287.00000   3251.02046      0.00030
    47.33070   3202.00000   3239.37470      0.00031
    47.34070   3222.00000   3227.88248      0.00031
    47.35070   3212.00000   3216.54467      0.00031
    47.36070   3275.00000   3205.36285      0.00031
    47.37070   3244.00000   3194.33926      0.00031
    47.38070   3199.00000   3183.47669      0.00031
    47.39071   3214.00000   3172.76776      0.00031
    47.40070   3207.00000   3162.24819      0.00031
    47.41071   3143.00000   3151.87960      0.00032
    47.42070   3153.00000   3141.70780      0.00032
    47.43071   3193.00000   3131.69609      0.00031
    47.44070   3113.00000   3121.88890      0.00032
    47.45071   3109.00000   3112.25083      0.00032
    47.46070   3093.00000   3102.82444      0.00032
    47.47071   3139.00000   3093.57531      0.00032
    47.48071   3056.00000   3084.53473      0.00033
    47.49071   3108.00000   3075.69593      0.00032
    47.50071   3014.00000   3067.06105      0.00033
    47.51071   3063.00000   3058.63167      0.00033
    47.52071   3041.00000   3050.40883      0.00033
    47.53071   3025.00000   3042.39311      0.00033
    47.54071   2992.00000   3034.58496      0.00033
    47.55071   3043.00000   3026.98468      0.00033
    47.56071   3074.00000   3019.58818      0.00033
    47.57071   3108.00000   3012.38708      0.00032
    47.58071   3063.00000   3005.38279      0.00033
    47.59071   2967.00000   2998.57330      0.00034
    47.60071   3026.00000   2991.94970      0.00033
    47.61071   3004.00000   2985.50419      0.00033
    47.62071   3051.00000   2979.23249      0.00033
    47.63071   3073.00000   2973.12978      0.00033
    47.64071   3010.00000   2967.20201      0.00033
    47.65071   2988.00000   2961.43186      0.00033
    47.66071   2936.00000   2955.81291      0.00034
    47.67071   2889.00000   2950.33669      0.00035
    47.68071   2943.00000   2944.99541      0.00034
    47.69071   2935.00000   2939.78112      0.00034
    47.70071   2947.00000   2934.68579      0.00034
    47.71071   2943.00000   2929.70142      0.00034
    47.72071   2956.00000   2924.82006      0.00034
    47.73071   2859.00000   2920.03391      0.00035
    47.74071   2932.00000   2915.33538      0.00034
    47.75071   2834.00000   2910.71715      0.00035
    47.76071   2876.00000   2906.17223      0.00035
    47.77071   2893.00000   2901.69399      0.00035
    47.78071   2872.00000   2897.27624      0.00035
    47.79071   2848.00000   2892.91327      0.00035
    47.80071   2834.00000   2888.59985      0.00035
    47.81071   2902.00000   2884.33131      0.00034
    47.82071   2930.00000   2880.10352      0.00034
    47.83072   2874.00000   2875.90874      0.00035
    47.84071   2866.00000   2871.75652      0.00035
    47.85072   2835.00000   2867.62780      0.00035
    47.86071   2845.00000   2863.53728      0.00035
    47.87072   2933.00000   2859.46727      0.00034
    47.88071   2830.00000   2855.43331      0.00035
    47.89072   2906.00000   2851.41902      0.00034
    47.90071   2828.00000   2847.44073      0.00035
    47.91072   2808.00000   2843.48321      0.00036
    47.92072   2862.00000   2839.55954      0.00035
    47.93072   2865.00000   2835.66730      0.00035
    47.94072   2839.00000   2831.80840      0.00035
    47.95072   2862.00000   2827.98506      0.00035
    47.96072   2842.00000   2824.19982      0.00035
    47.97072   2758.00000   2820.45546      0.00036
    47.98072   2777.00000   2816.75497      0.00036
    47.99072   2838.00000   2813.10155      0.00035
    48.00072   2870.00000   2809.49858      0.00035
    48.01072   2891.00000   2805.94955      0.00035
    48.02072   2798.00000   2802.45813      0.00036
    48.03072   2802.00000   2799.02812      0.00036
    48.04072   2797.00000   2795.66354      0.00036
    48.05072   2798.00000   2792.36854      0.00036
    48.06072   2804.00000   2789.14766      0.00036
    48.07072   2834.00000   2786.00651      0.00035
    48.08072   2820.00000   2782.95067      0.00035
    48.09072   2761.00000   2779.97756      0.00036
    48.10072   2729.00000   2777.08698      0.00037
    48.11072   2755.00000   2774.28783      0.00036
    48.12072   2671.00000   2771.58561      0.00037
    48.13072   2769.00000   2768.98529      0.00036
    48.14072   2802.00000   2766.49302      0.00036
    48.15072   2712.00000   2764.11622      0.00037
    48.16072   2700.00000   2761.86432      0.00037
    48.17072   2740.00000   2759.75090      0.00036
    48.18072   2697.00000   2757.79681      0.00037
    48.19072   2700.00000   2756.04416      0.00037
    48.20072   2731.00000   2754.52025      0.00037
    48.21072   2678.00000   2753.02729      0.00037
    48.22072   2642.00000   2751.53220      0.00038
    48.23072   2724.00000   2750.15868      0.00037
    48.24072   2673.00000   2748.92934      0.00037
    48.25072   2678.00000   2747.84195      0.00037
    48.26072   2732.00000   2746.90372      0.00037
    48.27073   2647.00000   2746.11680      0.00038
    48.28072   2604.00000   2745.48765      0.00038
    48.29073   2652.00000   2745.01757      0.00038
    48.30072   2693.00000   2744.71186      0.00037
    48.31073   2687.00000   2744.57277      0.00037
    48.32072   2636.00000   2744.60459      0.00038
    48.33073   2651.00000   2744.81159      0.00038
    48.34072   2719.00000   2745.19781      0.00037
    48.35073   2764.00000   2745.77014      0.00036
    48.36073   2716.00000   2746.52956      0.00037
    48.37073   2669.00000   2747.48751      0.00037
    48.38073   2644.00000   2748.65440      0.00038
    48.39073   2691.00000   2749.98940      0.00037
    48.40073   2679.00000   2751.48731      0.00037
    48.41073   2712.00000   2753.17388      0.00037
    48.42073   2675.00000   2755.05540      0.00037
    48.43073   2704.00000   2757.13335      0.00037
    48.44073   2549.00000   2759.40896      0.00039
    48.45073   2686.00000   2761.88371      0.00037
    48.46073   2633.00000   2764.55900      0.00038
    48.47073   2654.00000   2767.43103      0.00038
    48.48073   2640.00000   2770.49424      0.00038
    48.49073   2696.00000   2773.75222      0.00037
    48.50073   2617.00000   2777.20800      0.00038
    48.51073   2630.00000   2780.85728      0.00038
    48.52073   2639.00000   2784.67280      0.00038
    48.53073   2709.00000   2788.65932      0.00037
    48.54073   2674.00000   2792.81571      0.00037
    48.55073   2735.00000   2797.13653      0.00037
    48.56073   2732.00000   2801.61357      0.00037
    48.57073   2662.00000   2806.22135      0.00038
    48.58073   2627.00000   2810.94916      0.00038
    48.59073   2654.00000   2815.78791      0.00038
    48.60073   2656.00000   2820.72284      0.00038
    48.61073   2657.00000   2825.73672      0.00038
    48.62073   2619.00000   2830.81075      0.00038
    48.63073   2704.00000   2835.92468      0.00037
    48.64073   2615.00000   2841.05686      0.00038
    48.65073   2736.00000   2846.18441      0.00037
    48.66073   2773.00000   2851.28334      0.00036
    48.67073   2733.00000   2856.32882      0.00037
    48.68073   2728.00000   2861.29537      0.00037
    48.69073   2769.00000   2866.15716      0.00036
    48.70073   2778.00000   2870.88837      0.00036
    48.71074   2795.00000   2875.46787      0.00036
    48.72073   2806.00000   2879.85757      0.00036
    48.73074   2930.00000   2884.05091      0.00034
    48.74073   2838.00000   2888.00909      0.00035
    48.75074   2821.00000   2891.72701      0.00035
    48.76073   2913.00000   2895.17158      0.00034
    48.77074   2981.00000   2898.33956      0.00034
    48.78074   2876.00000   2901.20753      0.00035
    48.79074   2953.00000   2903.76774      0.00034
    48.80074   2982.00000   2906.01187      0.00034
    48.81074   2860.00000   2907.93431      0.00035
    48.82074   2880.00000   2909.53208      0.00035
    48.83074   2880.00000   2910.80468      0.00035
    48.84074   2914.00000   2911.75384      0.00034
    48.85074   2967.00000   2912.38323      0.00034
    48.86074   2920.00000   2912.69812      0.00034
    48.87074   2813.00000   2912.70494      0.00036
    48.88074   2949.00000   2912.41028      0.00034
    48.89074   2965.00000   2911.82197      0.00034
    48.90074   2881.00000   2910.95401      0.00035
    48.91074   2857.00000   2909.81253      0.00035
    48.92074   2893.00000   2908.40335      0.00035
    48.93074   2877.00000   2906.73394      0.00035
    48.94074   2872.00000   2904.80816      0.00035
    48.95074   2819.00000   2902.60746      0.00035
    48.96074   2851.00000   2900.14550      0.00035
    48.97074   2729.00000   2897.42450      0.00037
    48.98074   2786.00000   2894.44274      0.00036
    48.99074   2828.00000   2891.19719      0.00035
    49.00074   2840.00000   2887.68388      0.00035
    49.01074   2726.00000   2883.89825      0.00037
    49.02074   2790.00000   2879.83545      0.00036
    49.03074   2723.00000   2875.49022      0.00037
    49.04074   2768.00000   2870.85823      0.00036
    49.05074   2733.00000   2865.93459      0.00037
    49.06074   2711.00000   2860.71619      0.00037
    49.07074   2725.00000   2855.20127      0.00037
    49.08074   2684.00000   2849.38588      0.00037
    49.09074   2801.00000   2843.26794      0.00036
    49.10074   2677.00000   2836.89274      0.00037
    49.11074   2731.00000   2830.30130      0.00037
    49.12074   2691.00000   2823.47006      0.00037
    49.13074   2720.00000   2816.40555      0.00037
    49.14074   2701.00000   2809.12542      0.00037
    49.15075   2659.00000   2801.64229      0.00038
    49.16074   2647.00000   2794.00050      0.00038
    49.17075   2663.00000   2786.19186      0.00038
    49.18074   2673.00000   2778.28010      0.00037
    49.19075   2605.00000   2770.27101      0.00038
    49.20074   2573.00000   2762.20648      0.00039
    49.21075   2512.00000   2754.07969      0.00040
    49.22075   2544.00000   2745.94081      0.00039
    49.23075   2600.00000   2737.80690      0.00038
    49.24075   2599.00000   2729.70205      0.00038
    49.25075   2639.00000   2721.64957      0.00038
    49.26075   2570.00000   2713.67330      0.00039
    49.27075   2567.00000   2705.79594      0.00039
    49.28075   2584.00000   2698.02040      0.00039
    49.29075   2681.00000   2690.35335      0.00037
    49.30075   2593.00000   2682.80894      0.00039
    49.31075   2538.00000   2675.39411      0.00039
    49.32075   2567.00000   2668.08745      0.00039
    49.33075   2590.00000   2660.90696      0.00039
    49.34075   2541.00000   2654.13614      0.00039
    49.35075   2563.00000   2647.55426      0.00039
    49.36075   2605.00000   2641.21229      0.00038
    49.37075   2631.00000   2635.09043      0.00038
    49.38075   2451.00000   2629.19436      0.00041
    49.39075   2566.00000   2623.52902      0.00039
    49.40075   2561.00000   2618.09900      0.00039
    49.41075   2459.00000   2612.90905      0.00041
    49.42075   2514.00000   2607.96541      0.00040
    49.43075   2495.00000   2603.27551      0.00040
    49.44075   2503.00000   2598.82363      0.00040
    49.45075   2525.00000   2594.57148      0.00040
    49.46075   2537.00000   2590.54903      0.00039
    49.47075   2551.00000   2586.75953      0.00039
    49.48075   2514.00000   2583.20142      0.00040
    49.49075   2540.00000   2579.88373      0.00039
    49.50075   2531.00000   2576.80343      0.00040
    49.51075   2498.00000   2573.95616      0.00040
    49.52075   2480.00000   2571.33808      0.00040
    49.53075   2460.00000   2568.94859      0.00041
    49.54075   2521.00000   2566.78684      0.00040
    49.55075   2561.00000   2564.84852      0.00039
    49.56075   2553.00000   2563.13275      0.00039
    49.57076   2558.00000   2561.63763      0.00039
    49.58075   2503.00000   2560.36618      0.00040
    49.59076   2571.00000   2559.31213      0.00039
    49.60075   2453.00000   2558.47852      0.00041
    49.61076   2535.00000   2557.86124      0.00039
    49.62075   2500.00000   2557.46201      0.00040
    49.63076   2482.00000   2557.27869      0.00040
    49.64075   2491.00000   2557.31158      0.00040
    49.65076   2562.00000   2557.56060      0.00039
    49.66076   2540.00000   2558.02526      0.00039
    49.67076   2472.00000   2558.70584      0.00040
    49.68076   2494.00000   2559.60268      0.00040
    49.69076   2540.00000   2560.71630      0.00039
    49.70076   2603.00000   2562.04745      0.00038
    49.71076   2454.00000   2563.59704      0.00041
    49.72076   2540.00000   2565.36623      0.00039
    49.73076   2531.00000   2567.35637      0.00040
    49.74076   2520.00000   2569.56899      0.00040
    49.75076   2519.00000   2572.00586      0.00040
    49.76076   2660.00000   2574.66890      0.00038
    49.77076   2495.00000   2577.56027      0.00040
    49.78076   2556.00000   2580.68230      0.00039
    49.79076   2448.00000   2584.03744      0.00041
    49.80076   2487.00000   2587.62793      0.00040
    49.81076   2508.00000   2591.45684      0.00040
    49.82076   2424.00000   2595.52719      0.00041
    49.83076   2513.00000   2599.84178      0.00040
    49.84076   2615.00000   2604.40354      0.00038
    49.85076   2529.00000   2609.21436      0.00040
    49.86076   2551.00000   2614.27632      0.00039
    49.87076   2492.00000   2619.59237      0.00040
    49.88076   2503.00000   2625.16490      0.00040
    49.89076   2556.00000   2630.99580      0.00039
    49.90076   2549.00000   2637.08597      0.00039
    49.91076   2475.00000   2643.43560      0.00040
    49.92076   2510.00000   2650.04500      0.00040
    49.93076   2469.00000   2656.91345      0.00041
    49.94076   2602.00000   2664.03908      0.00038
    49.95076   2505.00000   2671.41893      0.00040
    49.96076   2645.00000   2679.04867      0.00038
    49.97076   2575.00000   2686.92250      0.00039
    49.98076   2561.00000   2695.03296      0.00039
    49.99076   2589.00000   2703.37067      0.00039
    50.00076   2596.00000   2711.92423      0.00039
    50.01077   2512.00000   2720.68880      0.00040
    50.02076   2556.00000   2729.62169      0.00039
    50.03077   2563.00000   2738.73983      0.00039
    50.04076   2477.00000   2747.98530      0.00040
    50.05077   2603.00000   2757.37051      0.00038
    50.06076   2597.00000   2766.83049      0.00039
    50.07077   2539.00000   2776.37231      0.00039
    50.08076   2612.00000   2785.92413      0.00038
    50.09077   2535.00000   2795.48709      0.00039
    50.10077   2584.00000   2804.99255      0.00039
    50.11077   2555.00000   2814.40712      0.00039
    50.12077   2607.00000   2823.68523      0.00038
    50.13077   2642.00000   2832.77888      0.00038
    50.14077   2650.00000   2841.63788      0.00038
    50.15077   2612.00000   2850.21005      0.00038
    50.16077   2531.00000   2858.44189      0.00040
    50.17077   2577.00000   2866.27913      0.00039
    50.18077   2601.00000   2873.66736      0.00038
    50.19077   2545.00000   2880.55243      0.00039
    50.20077   2619.00000   2886.88086      0.00038
    50.21077   2605.00000   2892.59981      0.00038
    50.22077   2685.00000   2897.65808      0.00037
    50.23077   2642.00000   2902.00784      0.00038
    50.24077   2652.00000   2905.60041      0.00038
    50.25077   2589.00000   2908.35718      0.00039
    50.26077   2666.00000   2910.27163      0.00038
    50.27077   2550.00000   2911.68676      0.00039
    50.28077   2631.00000   2912.28492      0.00038
    50.29077   2681.00000   2912.11315      0.00037
    50.30077   2632.00000   2911.14882      0.00038
    50.31077   2681.00000   2909.38670      0.00037
    50.32077   2644.00000   2906.82975      0.00038
    50.33077   2599.00000   2903.51315      0.00038
    50.34077   2545.00000   2899.46897      0.00039
    50.35077   2766.00000   2894.73117      0.00036
    50.36077   2723.00000   2889.33844      0.00037
    50.37077   2625.00000   2883.33355      0.00038
    50.38077   2574.00000   2876.76264      0.00039
    50.39077   2585.00000   2869.67439      0.00039
    50.40077   2521.00000   2862.11934      0.00040
    50.41077   2582.00000   2854.14908      0.00039
    50.42077   2538.00000   2845.81558      0.00039
    50.43077   2617.00000   2837.17057      0.00038
    50.44077   2579.00000   2828.26490      0.00039
    50.45078   2679.00000   2819.13894      0.00037
    50.46077   2690.00000   2809.86797      0.00037
    50.47078   2609.00000   2800.46086      0.00038
    50.48077   2506.00000   2790.99854      0.00040
    50.49078   2548.00000   2781.48478      0.00039
    50.50077   2566.00000   2771.99714      0.00039
    50.51078   2518.00000   2762.53276      0.00040
    50.52077   2600.00000   2753.15296      0.00038
    50.53078   2658.00000   2743.85074      0.00038
    50.54078   2522.00000   2734.68357      0.00040
    50.55078   2530.00000   2725.66655      0.00040
    50.56078   2626.00000   2716.82093      0.00038
    50.57078   2581.00000   2708.16556      0.00039
    50.58078   2530.00000   2699.71699      0.00040
    50.59078   2609.00000   2691.48898      0.00038
    50.60078   2594.00000   2683.49379      0.00039
    50.61078   2515.00000   2675.74223      0.00040
    50.62078   2521.00000   2668.24328      0.00040
    50.63078   2540.00000   2661.00435      0.00039
    50.64078   2501.00000   2654.03152      0.00040
    50.65078   2558.00000   2647.32963      0.00039
    50.66078   2622.00000   2640.90246      0.00038
    50.67078   2495.00000   2634.75284      0.00040
    50.68078   2515.00000   2628.88273      0.00040
    50.69078   2521.00000   2623.29335      0.00040
    50.70078   2525.00000   2617.98526      0.00040
    50.71078   2554.00000   2612.95842      0.00039
    50.72078   2474.00000   2608.21228      0.00040
    50.73078   2475.00000   2603.74582      0.00040
    50.74078   2525.00000   2599.55763      0.00040
    50.75078   2496.00000   2595.64592      0.00040
    50.76078   2490.00000   2592.00857      0.00040
    50.77078   2591.00000   2588.64315      0.00039
    50.78078   2545.00000   2585.54696      0.00039
    50.79078   2517.00000   2582.71702      0.00040
    50.80078   2517.00000   2580.15010      0.00040
    50.81078   2525.00000   2577.84269      0.00040
    50.82078   2519.00000   2575.79111      0.00040
    50.83078   2543.00000   2573.99167      0.00039
    50.84078   2542.00000   2572.44110      0.00039
    50.85078   2466.00000   2571.13756      0.00041
    50.86078   2544.00000   2570.08169      0.00039
    50.87078   2517.00000   2569.26575      0.00040
    50.88078   2484.00000   2568.66652      0.00040
    50.89079   2525.00000   2568.28973      0.00040
    50.90078   2513.00000   2568.13268      0.00040
    50.91079   2519.00000   2568.17201      0.00040
    50.92078   2531.00000   2568.41009      0.00040
    50.93079   2453.00000   2568.84474      0.00041
    50.94078   2450.00000   2569.46695      0.00041
    50.95079   2413.00000   2570.26550      0.00041
    50.96078   2512.00000   2571.22618      0.00040
    50.97079   2555.00000   2572.34707      0.00039
    50.98079   2533.00000   2573.61467      0.00039
    50.99079   2563.00000   2575.00372      0.00039
    51.00079   2526.00000   2576.50220      0.00040
    51.01079   2524.00000   2578.09173      0.00040
    51.02079   2503.00000   2579.75697      0.00040
    51.03079   2460.00000   2581.51637      0.00041
    51.04079   2489.00000   2583.32501      0.00040
    51.05079   2523.00000   2585.35034      0.00040
    51.06079   2542.00000   2587.44403      0.00039
    51.07079   2485.00000   2589.60575      0.00040
    51.08079   2531.00000   2591.80734      0.00040
    51.09079   2503.00000   2594.03709      0.00040
    51.10079   2568.00000   2596.28354      0.00039
    51.11079   2539.00000   2598.53557      0.00039
    51.12079   2526.00000   2600.78247      0.00040
    51.13079   2515.00000   2603.01409      0.00040
    51.14079   2485.00000   2605.22093      0.00040
    51.15079   2526.00000   2607.39426      0.00040
    51.16079   2558.00000   2609.52622      0.00039
    51.17079   2642.00000   2611.60990      0.00038
    51.18079   2519.00000   2613.63946      0.00040
    51.19079   2561.00000   2615.61020      0.00039
    51.20079   2672.00000   2617.51865      0.00037
    51.21079   2608.00000   2619.36259      0.00038
    51.22079   2594.00000   2621.14116      0.00039
    51.23079   2512.00000   2622.85487      0.00040
    51.24079   2587.00000   2624.50560      0.00039
    51.25079   2592.00000   2626.09671      0.00039
    51.26079   2590.00000   2627.63294      0.00039
    51.27079   2573.00000   2629.12052      0.00039
    51.28079   2549.00000   2630.56711      0.00039
    51.29079   2585.00000   2631.98184      0.00039
    51.30079   2588.00000   2633.37530      0.00039
    51.31079   2607.00000   2634.75958      0.00038
    51.32079   2635.00000   2636.14832      0.00038
    51.33080   2602.00000   2637.55814      0.00038
    51.34079   2540.00000   2639.00151      0.00039
    51.35080   2727.00000   2640.50295      0.00037
    51.36079   2628.00000   2642.07627      0.00038
    51.37080   2573.00000   2643.74804      0.00039
    51.38079   2561.00000   2645.53511      0.00039
    51.39080   2606.00000   2647.46977      0.00038
    51.40079   2523.00000   2649.57030      0.00040
    51.41080   2585.00000   2651.87244      0.00039
    51.42080   2596.00000   2654.39767      0.00039
    51.43080   2635.00000   2657.17682      0.00038
    51.44080   2644.00000   2660.23843      0.00038
    51.45080   2590.00000   2663.61043      0.00039
    51.46080   2585.00000   2667.31932      0.00039
    51.47080   2585.00000   2671.38937      0.00039
    51.48080   2608.00000   2675.84155      0.00038
    51.49080   2633.00000   2680.69241      0.00038
    51.50080   2607.00000   2685.95271      0.00038
    51.51080   2628.00000   2691.62580      0.00038
    51.52080   2636.00000   2697.70575      0.00038
    51.53080   2678.00000   2704.17521      0.00037
    51.54080   2604.00000   2711.00311      0.00038
    51.55080   2580.00000   2718.14256      0.00039
    51.56080   2648.00000   2725.52942      0.00038
    51.57080   2598.00000   2733.08241      0.00038
    51.58080   2612.00000   2740.70593      0.00038
    51.59080   2742.00000   2748.29651      0.00036
    51.60080   2597.00000   2755.75339      0.00039
    51.61080   2717.00000   2762.99262      0.00037
    51.62080   2736.00000   2769.96185      0.00037
    51.63080   2663.00000   2776.65217      0.00038
    51.64080   2709.00000   2783.10509      0.00037
    51.65080   2699.00000   2789.40803      0.00037
    51.66080   2764.00000   2795.68313      0.00036
    51.67080   2696.00000   2802.07028      0.00037
    51.68080   2667.00000   2808.70381      0.00037
    51.69080   2715.00000   2815.71634      0.00037
    51.70080   2781.00000   2823.22355      0.00036
    51.71080   2715.00000   2831.32058      0.00037
    51.72080   2827.00000   2840.08426      0.00035
    51.73080   2829.00000   2849.57619      0.00035
    51.74080   2817.00000   2859.84701      0.00035
    51.75080   2842.00000   2870.93478      0.00035
    51.76080   2784.00000   2882.85028      0.00036
    51.77081   2839.00000   2895.63535      0.00035
    51.78080   2881.00000   2909.27184      0.00035
    51.79081   2857.00000   2923.82982      0.00035
    51.80080   2857.00000   2939.26111      0.00035
    51.81081   2897.00000   2955.63776      0.00035
    51.82080   2950.00000   2972.90515      0.00034
    51.83081   2933.00000   2991.14357      0.00034
    51.84081   2886.00000   3010.31043      0.00035
    51.85081   2923.00000   3030.43588      0.00034
    51.86081   3023.00000   3051.53370      0.00033
    51.87081   3041.00000   3073.61938      0.00033
    51.88081   3052.00000   3096.71025      0.00033
    51.89081   3063.00000   3120.82542      0.00033
    51.90081   3037.00000   3145.98578      0.00033
    51.91081   3124.00000   3172.21381      0.00032
    51.92081   3112.00000   3199.53343      0.00032
    51.93081   3185.00000   3227.96973      0.00031
    51.94081   3192.00000   3257.54874      0.00031
    51.95081   3111.00000   3288.29714      0.00032
    51.96081   3181.00000   3320.24194      0.00031
    51.97081   3246.00000   3353.41017      0.00031
    51.98081   3279.00000   3387.82850      0.00030
    51.99081   3290.00000   3423.52289      0.00030
    52.00081   3266.00000   3460.51819      0.00031
    52.01081   3359.00000   3498.83764      0.00030
    52.02081   3345.00000   3538.50242      0.00030
    52.03081   3409.00000   3579.53107      0.00029
    52.04081   3511.00000   3621.93894      0.00028
    52.05081   3530.00000   3665.73745      0.00028
    52.06081   3687.00000   3710.93344      0.00027
    52.07081   3642.00000   3757.52836      0.00027
    52.08081   3664.00000   3805.51779      0.00027
    52.09081   3806.00000   3854.89142      0.00026
    52.10081   3695.00000   3905.63294      0.00027
    52.11081   3892.00000   3957.72279      0.00026
    52.12081   3804.00000   4011.13928      0.00026
    52.13081   4003.00000   4065.81459      0.00025
    52.14081   4024.00000   4121.61109      0.00025
    52.15081   4000.00000   4178.48253      0.00025
    52.16081   4206.00000   4236.35645      0.00024
    52.17081   4272.00000   4295.12211      0.00023
    52.18081   4253.00000   4354.65192      0.00024
    52.19081   4328.00000   4414.80082      0.00023
    52.20081   4368.00000   4475.40581      0.00023
    52.21082   4506.00000   4536.34213      0.00022
    52.22081   4408.00000   4597.21844      0.00023
    52.23082   4599.00000   4658.06147      0.00022
    52.24081   4793.00000   4718.39274      0.00021
    52.25082   4891.00000   4778.19992      0.00020
    52.26081   5068.00000   4836.97830      0.00020
    52.27082   5166.00000   4894.68362      0.00019
    52.28082   5238.00000   4950.85540      0.00019
    52.29082   5354.00000   5005.26002      0.00019
    52.30082   5605.00000   5057.60440      0.00018
    52.31082   5637.00000   5107.59798      0.00018
    52.32082   5796.00000   5154.95677      0.00017
    52.33082   5925.00000   5199.40753      0.00017
    52.34082   6132.00000   5240.69195      0.00016
    52.35082   6209.00000   5278.57077      0.00016
    52.36082   6299.00000   5312.82767      0.00016
    52.37082   6657.00000   5343.27292      0.00015
    52.38082   6824.00000   5369.74684      0.00015
    52.39082   6932.00000   5392.12319      0.00014
    52.40082   7078.00000   5410.31231      0.00014
    52.41082   7076.00000   5424.26445      0.00014
    52.42082   7248.00000   5433.97484      0.00014
    52.43082   7438.00000   5439.46827      0.00013
    52.44082   7452.00000   5440.75789      0.00013
    52.45082   7412.00000   5437.96570      0.00013
    52.46082   7365.00000   5431.24329      0.00014
    52.47082   7539.00000   5420.76613      0.00013
    52.48082   7523.00000   5406.74083      0.00013
    52.49082   7465.00000   5389.40222      0.00013
    52.50082   7410.00000   5369.00904      0.00013
    52.51082   7452.00000   5345.83907      0.00013
    52.52082   7427.00000   5320.18398      0.00013
    52.53082   7326.00000   5292.34386      0.00014
    52.54082   7099.00000   5262.62165      0.00014
    52.55082   7037.00000   5231.31767      0.00014
    52.56082   6920.00000   5198.72412      0.00014
    52.57082   6779.00000   5165.11982      0.00015
    52.58082   6693.00000   5130.76516      0.00015
    52.59082   6391.00000   5095.89706      0.00016
    52.60082   6351.00000   5060.72415      0.00016
    52.61082   6171.00000   5025.42188      0.00016
    52.62082   6090.00000   4990.12773      0.00016
    52.63083   5869.00000   4954.90111      0.00017
    52.64082   5768.00000   4919.89355      0.00017
    52.65083   5661.00000   4884.96119      0.00018
    52.66082   5537.00000   4850.19541      0.00018
    52.67083   5401.00000   4815.34824      0.00019
    52.68082   5327.00000   4780.40259      0.00019
    52.69083   5329.00000   4745.03050      0.00019
    52.70082   5172.00000   4709.17253      0.00019
    52.71083   5061.00000   4672.49351      0.00020
    52.72083   4907.00000   4634.94923      0.00020
    52.73083   4898.00000   4596.41365      0.00020
    52.74083   4948.00000   4556.87861      0.00020
    52.75083   4803.00000   4516.42344      0.00021
    52.76083   4686.00000   4475.20717      0.00021
    52.77083   4555.00000   4433.44913      0.00022
    52.78083   4731.00000   4391.40319      0.00021
    52.79083   4489.00000   4349.33188      0.00022
    52.80083   4430.00000   4307.48561      0.00023
    52.81083   4451.00000   4266.08897      0.00022
    52.82083   4446.00000   4225.33145      0.00022
    52.83083   4436.00000   4185.36225      0.00023
    52.84083   4374.00000   4146.27533      0.00023
    52.85083   4418.00000   4108.16588      0.00023
    52.86083   4326.00000   4071.11287      0.00023
    52.87083   4300.00000   4035.16667      0.00023
    52.88083   4234.00000   4000.36068      0.00024
    52.89083   4268.00000   3966.71609      0.00023
    52.90083   4215.00000   3934.24400      0.00024
    52.91083   4072.00000   3902.94681      0.00025
    52.92083   4139.00000   3872.81922      0.00024
    52.93083   4143.00000   3843.85010      0.00024
    52.94083   3952.00000   3816.02195      0.00025
    52.95083   4081.00000   3789.29596      0.00025
    52.96083   3976.00000   3763.65055      0.00025
    52.97083   3914.00000   3739.24657      0.00026
    52.98083   3975.00000   3716.02017      0.00025
    52.99083   3978.00000   3693.89446      0.00025
    53.00083   3929.00000   3672.83574      0.00025
    53.01083   3770.00000   3652.81726      0.00027
    53.02083   3744.00000   3633.81619      0.00027
    53.03083   3813.00000   3615.80873      0.00026
    53.04083   3816.00000   3598.77031      0.00026
    53.05083   3718.00000   3582.67628      0.00027
    53.06083   3650.00000   3567.49945      0.00027
    53.07084   3530.00000   3553.17964      0.00028
    53.08083   3604.00000   3539.74721      0.00028
    53.09084   3668.00000   3527.33554      0.00027
    53.10083   3610.00000   3515.81653      0.00028
    53.11084   3610.00000   3505.13646      0.00028
    53.12083   3600.00000   3495.30023      0.00028
    53.13084   3636.00000   3486.25570      0.00028
    53.14083   3558.00000   3478.02194      0.00028
    53.15084   3543.00000   3470.55005      0.00028
    53.16084   3516.00000   3463.84553      0.00028
    53.17084   3622.00000   3457.88455      0.00028
    53.18084   3459.00000   3452.64741      0.00029
    53.19084   3510.00000   3448.11893      0.00028
    53.20084   3517.00000   3444.28361      0.00028
    53.21084   3504.00000   3441.12539      0.00029
    53.22084   3436.00000   3438.62825      0.00029
    53.23084   3450.00000   3436.77621      0.00029
    53.24084   3510.00000   3435.55326      0.00028
    53.25084   3532.00000   3434.94330      0.00028
    53.26084   3527.00000   3434.92999      0.00028
    53.27084   3427.00000   3435.49667      0.00029
    53.28084   3338.00000   3436.62618      0.00030
    53.29084   3413.00000   3438.30069      0.00029
    53.30084   3396.00000   3440.50146      0.00029
    53.31084   3353.00000   3443.20862      0.00030
    53.32084   3449.00000   3446.40086      0.00029
    53.33084   3422.00000   3450.05511      0.00029
    53.34084   3354.00000   3454.14614      0.00030
    53.35084   3468.00000   3458.64621      0.00029
    53.36084   3453.00000   3463.52456      0.00029
    53.37084   3463.00000   3468.74697      0.00029
    53.38084   3487.00000   3474.27528      0.00029
    53.39084   3471.00000   3480.06689      0.00029
    53.40084   3516.00000   3486.07430      0.00028
    53.41084   3524.00000   3492.24471      0.00028
    53.42084   3491.00000   3498.51965      0.00029
    53.43084   3470.00000   3504.83486      0.00029
    53.44084   3546.00000   3511.12022      0.00028
    53.45084   3560.00000   3517.29998      0.00028
    53.46084   3553.00000   3523.29321      0.00028
    53.47084   3583.00000   3529.01465      0.00028
    53.48084   3405.00000   3534.37581      0.00029
    53.49084   3563.00000   3539.28648      0.00028
    53.50084   3656.00000   3543.65657      0.00027
    53.51085   3695.00000   3547.40142      0.00027
    53.52084   3609.00000   3550.42894      0.00028
    53.53085   3627.00000   3552.67354      0.00028
    53.54084   3653.00000   3554.05762      0.00027
    53.55085   3650.00000   3554.53452      0.00027
    53.56084   3846.00000   3554.06231      0.00026
    53.57085   3766.00000   3552.60940      0.00027
    53.58084   3773.00000   3550.16928      0.00027
    53.59085   3791.00000   3546.73872      0.00026
    53.60085   3642.00000   3542.35051      0.00027
    53.61085   3771.00000   3537.03799      0.00027
    53.62085   3769.00000   3530.85083      0.00027
    53.63085   3839.00000   3523.84976      0.00026
    53.64085   3699.00000   3516.10428      0.00027
    53.65085   3741.00000   3507.69010      0.00027
    53.66085   3669.00000   3498.68664      0.00027
    53.67085   3692.00000   3489.17462      0.00027
    53.68085   3751.00000   3479.23388      0.00027
    53.69085   3628.00000   3468.94135      0.00028
    53.70085   3659.00000   3458.36935      0.00027
    53.71085   3753.00000   3447.58439      0.00027
    53.72085   3655.00000   3436.64682      0.00027
    53.73085   3608.00000   3425.61098      0.00028
    53.74085   3669.00000   3414.52432      0.00027
    53.75085   3539.00000   3403.42482      0.00028
    53.76085   3635.00000   3392.33565      0.00028
    53.77085   3599.00000   3381.23329      0.00028
    53.78085   3567.00000   3370.14479      0.00028
    53.79085   3432.00000   3359.46097      0.00029
    53.80085   3488.00000   3349.09141      0.00029
    53.81085   3564.00000   3338.93300      0.00028
    53.82085   3435.00000   3328.95648      0.00029
    53.83085   3475.00000   3319.16424      0.00029
    53.84085   3497.00000   3309.55344      0.00029
    53.85085   3414.00000   3300.11574      0.00029
    53.86085   3389.00000   3290.83839      0.00030
    53.87085   3401.00000   3281.70219      0.00029
    53.88085   3362.00000   3272.65715      0.00030
    53.89085   3410.00000   3263.66715      0.00029
    53.90085   3361.00000   3254.98697      0.00030
    53.91085   3428.00000   3246.67106      0.00029
    53.92085   3329.00000   3238.54550      0.00030
    53.93085   3272.00000   3230.55334      0.00031
    53.94085   3284.00000   3222.68111      0.00030
    53.95086   3285.00000   3214.90751      0.00030
    53.96085   3306.00000   3207.24262      0.00030
    53.97086   3246.00000   3199.64520      0.00031
    53.98085   3333.00000   3192.13552      0.00030
    53.99086   3359.00000   3184.65989      0.00030
    54.00085   3350.00000   3177.22264      0.00030
    54.01086   3434.00000   3169.77258      0.00029
    54.02085   3358.00000   3162.33903      0.00030
    54.03086   3317.00000   3154.87354      0.00030
    54.04086   3325.00000   3147.39159      0.00030
    54.05086   3346.00000   3139.87772      0.00030
    54.06086   3410.00000   3132.32289      0.00029
    54.07086   3307.00000   3124.71927      0.00030
    54.08086   3305.00000   3117.06047      0.00030
    54.09086   3367.00000   3109.34159      0.00030
    54.10086   3272.00000   3101.55927      0.00031
    54.11086   3299.00000   3093.71174      0.00030
    54.12086   3274.00000   3085.79879      0.00031
    54.13086   3383.00000   3077.82177      0.00030
    54.14086   3318.00000   3069.78357      0.00030
    54.15086   3370.00000   3061.68854      0.00030
    54.16086   3282.00000   3053.54243      0.00030
    54.17086   3391.00000   3045.35231      0.00029
    54.18086   3437.00000   3037.12647      0.00029
    54.19086   3362.00000   3028.87432      0.00030
    54.20086   3326.00000   3020.60625      0.00030
    54.21086   3308.00000   3012.33354      0.00030
    54.22086   3259.00000   3004.06820      0.00031
    54.23086   3317.00000   2995.82288      0.00030
    54.24086   3394.00000   2987.61070      0.00029
    54.25086   3310.00000   2979.44512      0.00030
    54.26086   3446.00000   2971.33980      0.00029
    54.27086   3395.00000   2963.30848      0.00029
    54.28086   3385.00000   2955.36490      0.00030
    54.29086   3435.00000   2947.52254      0.00029
    54.30086   3499.00000   2939.79447      0.00029
    54.31086   3437.00000   2932.19319      0.00029
    54.32086   3450.00000   2924.72904      0.00029
    54.33086   3344.00000   2917.41523      0.00030
    54.34086   3421.00000   2910.28562      0.00029
    54.35086   3472.00000   2903.33916      0.00029
    54.36086   3521.00000   2896.58498      0.00028
    54.37086   3413.00000   2890.03434      0.00029
    54.38086   3404.00000   2883.69812      0.00029
    54.39087   3360.00000   2877.58113      0.00030
    54.40086   3397.00000   2871.71143      0.00029
    54.41087   3371.00000   2866.07126      0.00030
    54.42086   3364.00000   2860.69239      0.00030
    54.43087   3327.00000   2855.56213      0.00030
    54.44086   3382.00000   2850.70797      0.00030
    54.45087   3339.00000   2846.11383      0.00030
    54.46087   3342.00000   2841.80289      0.00030
    54.47087   3323.00000   2837.81294      0.00030
    54.48087   3333.00000   2834.12246      0.00030
    54.49087   3402.00000   2830.74223      0.00029
    54.50087   3272.00000   2827.67604      0.00031
    54.51087   3278.00000   2824.93056      0.00031
    54.52087   3294.00000   2822.51238      0.00030
    54.53087   3312.00000   2820.42805      0.00030
    54.54087   3214.00000   2818.68419      0.00031
    54.55087   3200.00000   2817.28744      0.00031
    54.56087   3258.00000   2816.24460      0.00031
    54.57087   3222.00000   2815.56261      0.00031
    54.58087   3237.00000   2815.24864      0.00031
    54.59087   3271.00000   2815.31009      0.00031
    54.60087   3212.00000   2815.75468      0.00031
    54.61087   3290.00000   2816.59047      0.00030
    54.62087   3255.00000   2817.82588      0.00031
    54.63087   3173.00000   2819.46975      0.00032
    54.64087   3214.00000   2821.53136      0.00031
    54.65087   3182.00000   2824.02047      0.00031
    54.66087   3226.00000   2826.94738      0.00031
    54.67087   3224.00000   2830.32292      0.00031
    54.68087   3185.00000   2834.15846      0.00031
    54.69087   3147.00000   2838.46595      0.00032
    54.70087   3169.00000   2843.25787      0.00032
    54.71087   3251.00000   2848.54727      0.00031
    54.72087   3223.00000   2854.34783      0.00031
    54.73087   3218.00000   2860.67374      0.00031
    54.74087   3194.00000   2867.53889      0.00031
    54.75087   3204.00000   2874.95601      0.00031
    54.76087   3230.00000   2882.94786      0.00031
    54.77087   3265.00000   2891.55260      0.00031
    54.78087   3177.00000   2900.77049      0.00031
    54.79087   3261.00000   2910.61750      0.00031
    54.80087   3182.00000   2921.11212      0.00031
    54.81087   3196.00000   2932.27317      0.00031
    54.82087   3414.00000   2944.11973      0.00029
    54.83088   3322.00000   2956.68384      0.00030
    54.84087   3192.00000   2969.94615      0.00031
    54.85088   3145.00000   2983.97918      0.00032
    54.86087   3295.00000   2998.74794      0.00030
    54.87088   3299.00000   3014.32941      0.00030
    54.88087   3312.00000   3030.65838      0.00030
    54.89088   3277.00000   3047.82318      0.00031
    54.90088   3211.00000   3065.79027      0.00031
    54.91088   3284.00000   3084.58745      0.00030
    54.92088   3341.00000   3104.22321      0.00030
    54.93088   3259.00000   3124.70314      0.00031
    54.94088   3326.00000   3146.02940      0.00030
    54.95088   3264.00000   3168.19997      0.00031
    54.96088   3353.00000   3191.20784      0.00030
    54.97088   3358.00000   3215.03997      0.00030
    54.98088   3408.00000   3239.67600      0.00029
    54.99088   3318.00000   3265.08676      0.00030
    55.00088   3288.00000   3291.23252      0.00030
    55.01088   3377.00000   3318.06104      0.00030
    55.02088   3445.00000   3345.50486      0.00029
    55.03088   3402.00000   3373.47810      0.00029
    55.04088   3316.00000   3401.87395      0.00030
    55.05088   3365.00000   3430.56267      0.00030
    55.06088   3319.00000   3459.38925      0.00030
    55.07088   3393.00000   3488.16764      0.00029
    55.08088   3409.00000   3516.68371      0.00029
    55.09088   3461.00000   3544.73488      0.00029
    55.10088   3435.00000   3572.05312      0.00029
    55.11088   3360.00000   3598.27824      0.00030
    55.12088   3363.00000   3623.06338      0.00030
    55.13088   3432.00000   3646.65240      0.00029
    55.14088   3334.00000   3669.00163      0.00030
    55.15088   3415.00000   3689.49976      0.00029
    55.16088   3526.00000   3707.80471      0.00028
    55.17088   3417.00000   3723.71191      0.00029
    55.18088   3422.00000   3737.05652      0.00029
    55.19088   3486.00000   3747.71933      0.00029
    55.20088   3354.00000   3755.63419      0.00030
    55.21088   3374.00000   3760.79160      0.00030
    55.22088   3306.00000   3763.23676      0.00030
    55.23088   3330.00000   3763.06689      0.00030
    55.24088   3402.00000   3760.42583      0.00029
    55.25089   3481.00000   3755.49069      0.00029
    55.26088   3452.00000   3748.49197      0.00029
    55.27089   3384.00000   3739.63578      0.00030
    55.28088   3305.00000   3729.20040      0.00030
    55.29089   3405.00000   3717.39006      0.00029
    55.30088   3480.00000   3704.49023      0.00029
    55.31089   3394.00000   3690.67630      0.00029
    55.32088   3430.00000   3676.21192      0.00029
    55.33089   3460.00000   3661.22929      0.00029
    55.34089   3446.00000   3645.93798      0.00029
    55.35089   3374.00000   3630.44416      0.00030
    55.36089   3419.00000   3614.86226      0.00029
    55.37089   3407.00000   3599.29954      0.00029
    55.38089   3344.00000   3583.90052      0.00030
    55.39089   3407.00000   3568.67676      0.00029
    55.40089   3448.00000   3553.66272      0.00029
    55.41089   3455.00000   3538.88659      0.00029
    55.42089   3388.00000   3524.36475      0.00030
    55.43089   3412.00000   3510.10375      0.00029
    55.44089   3397.00000   3496.10238      0.00029
    55.45089   3413.00000   3482.35326      0.00029
    55.46089   3351.00000   3468.84437      0.00030
    55.47089   3414.00000   3455.56032      0.00029
    55.48089   3396.00000   3442.48268      0.00029
    55.49089   3420.00000   3429.58931      0.00029
    55.50089   3330.00000   3416.85962      0.00030
    55.51089   3303.00000   3404.27097      0.00030
    55.52089   3372.00000   3391.78660      0.00030
    55.53089   3307.00000   3379.39782      0.00030
    55.54089   3300.00000   3367.24099      0.00030
    55.55089   3284.00000   3355.17023      0.00030
    55.56089   3283.00000   3343.19589      0.00030
    55.57089   3238.00000   3331.29670      0.00031
    55.58089   3211.00000   3319.46493      0.00031
    55.59089   3278.00000   3307.69247      0.00031
    55.60089   3230.00000   3295.97087      0.00031
    55.61089   3169.00000   3284.29644      0.00032
    55.62089   3101.00000   3272.66592      0.00032
    55.63089   3222.00000   3261.07640      0.00031
    55.64089   3068.00000   3249.52566      0.00033
    55.65089   3105.00000   3238.01213      0.00032
    55.66089   3152.00000   3226.53473      0.00032
    55.67089   3087.00000   3215.09276      0.00032
    55.68089   2948.00000   3203.68586      0.00034
    55.69090   3014.00000   3192.30247      0.00033
    55.70089   3010.00000   3180.97675      0.00033
    55.71090   3026.00000   3169.66368      0.00033
    55.72089   2950.00000   3158.40925      0.00034
    55.73090   2966.00000   3147.17011      0.00034
    55.74089   2877.00000   3135.99427      0.00035
    55.75090   2962.00000   3124.83367      0.00034
    55.76089   2975.00000   3113.72110      0.00034
    55.77090   2831.00000   3102.61884      0.00035
    55.78090   2871.00000   3091.56359      0.00035
    55.79090   2874.00000   3080.54500      0.00035
    55.80090   2790.00000   3069.56424      0.00036
    55.81090   2808.00000   3058.62369      0.00036
    55.82090   2804.00000   3047.72670      0.00036
    55.83090   2774.00000   3036.86789      0.00036
    55.84090   2772.00000   3026.03294      0.00036
    55.85090   2731.00000   3015.23371      0.00037
    55.86090   2744.00000   3004.47391      0.00036
    55.87090   2707.00000   2993.75476      0.00037
    55.88090   2706.00000   2983.07769      0.00037
    55.89090   2791.00000   2972.44431      0.00036
    55.90090   2698.00000   2961.85645      0.00037
    55.91090   2737.00000   2951.31614      0.00037
    55.92090   2703.00000   2940.82563      0.00037
    55.93090   2711.00000   2930.38735      0.00037
    55.94090   2682.00000   2920.00389      0.00037
    55.95090   2659.00000   2909.67805      0.00038
    55.96090   2725.00000   2899.41270      0.00037
    55.97090   2760.00000   2889.21073      0.00036
    55.98090   2676.00000   2879.07494      0.00037
    55.99090   2613.00000   2869.00808      0.00038
    56.00090   2588.00000   2859.01266      0.00039
    56.01090   2622.00000   2849.09066      0.00038
    56.02090   2631.00000   2839.24313      0.00038
    56.03090   2616.00000   2829.46884      0.00038
    56.04090   2658.00000   2819.76499      0.00038
    56.05090   2585.00000   2810.15196      0.00039
    56.06090   2571.00000   2800.66928      0.00039
    56.07090   2551.00000   2791.28960      0.00039
    56.08090   2480.00000   2782.01077      0.00040
    56.09090   2548.00000   2772.83598      0.00039
    56.10090   2565.00000   2763.76837      0.00039
    56.11090   2558.00000   2754.81095      0.00039
    56.12090   2565.00000   2745.96670      0.00039
    56.13091   2534.00000   2737.22986      0.00039
    56.14090   2519.00000   2728.62926      0.00040
    56.15091   2511.00000   2720.13230      0.00040
    56.16090   2572.00000   2711.77557      0.00039
    56.17091   2524.00000   2703.52683      0.00040
    56.18090   2483.00000   2695.42155      0.00040
    56.19091   2423.00000   2687.42933      0.00041
    56.20090   2432.00000   2679.58388      0.00041
    56.21091   2476.00000   2671.85530      0.00040
    56.22091   2555.00000   2664.26847      0.00039
    56.23091   2549.00000   2656.81710      0.00039
    56.24091   2462.00000   2649.50298      0.00041
    56.25091   2478.00000   2642.32873      0.00040
    56.26091   2484.00000   2635.29873      0.00040
    56.27091   2496.00000   2628.41267      0.00040
    56.28091   2448.00000   2621.65498      0.00041
    56.29091   2475.00000   2615.03622      0.00040
    56.30091   2516.00000   2608.56156      0.00040
    56.31091   2475.00000   2602.22100      0.00040
    56.32091   2498.00000   2596.01615      0.00040
    56.33091   2457.00000   2589.95029      0.00041
    56.34091   2471.00000   2584.02389      0.00040
    56.35091   2427.00000   2578.23670      0.00041
    56.36091   2475.00000   2572.58839      0.00040
    56.37091   2400.00000   2567.07855      0.00042
    56.38091   2490.00000   2561.70677      0.00040
    56.39091   2422.00000   2556.47269      0.00041
    56.40091   2464.00000   2551.37583      0.00041
    56.41091   2487.00000   2546.41640      0.00040
    56.42091   2430.00000   2541.59492      0.00041
    56.43091   2397.00000   2536.90874      0.00042
    56.44091   2456.00000   2532.36419      0.00041
    56.45091   2401.00000   2527.96425      0.00042
    56.46091   2426.00000   2523.68570      0.00041
    56.47091   2434.00000   2519.53387      0.00041
    56.48091   2433.00000   2515.50306      0.00041
    56.49091   2431.00000   2511.59822      0.00041
    56.50091   2483.00000   2507.82226      0.00040
    56.51091   2448.00000   2504.17673      0.00041
    56.52091   2453.00000   2500.66723      0.00041
    56.53091   2397.00000   2497.30116      0.00042
    56.54091   2382.00000   2494.05510      0.00042
    56.55091   2411.00000   2490.91102      0.00041
    56.56091   2439.00000   2487.87783      0.00041
    56.57092   2439.00000   2484.95755      0.00041
    56.58091   2390.00000   2482.16102      0.00042
    56.59092   2395.00000   2479.47745      0.00042
    56.60091   2405.00000   2476.91598      0.00042
    56.61092   2343.00000   2474.46628      0.00043
    56.62091   2362.00000   2472.13933      0.00042
    56.63092   2343.00000   2469.91199      0.00043
    56.64091   2391.00000   2467.79228      0.00042
    56.65092   2444.00000   2465.77442      0.00041
    56.66092   2425.00000   2463.86305      0.00041
    56.67092   2489.00000   2462.05459      0.00040
    56.68092   2437.00000   2460.35631      0.00041
    56.69092   2452.00000   2458.76798      0.00041
    56.70092   2345.00000   2457.28313      0.00043
    56.71092   2357.00000   2455.89939      0.00042
    56.72092   2398.00000   2454.61542      0.00042
    56.73092   2382.00000   2453.42989      0.00042
    56.74092   2468.00000   2452.34143      0.00041
    56.75092   2382.00000   2451.34867      0.00042
    56.76092   2403.00000   2450.45022      0.00042
    56.77092   2429.00000   2449.64466      0.00041
    56.78092   2394.00000   2448.93056      0.00042
    56.79092   2414.00000   2448.30644      0.00041
    56.80092   2477.00000   2447.77085      0.00040
    56.81092   2423.00000   2447.32242      0.00041
    56.82092   2439.00000   2446.95998      0.00041
    56.83092   2372.00000   2446.68317      0.00042
    56.84092   2460.00000   2446.49192      0.00041
    56.85092   2464.00000   2446.38107      0.00041
    56.86092   2458.00000   2446.35151      0.00041
    56.87092   2377.00000   2446.40051      0.00042
    56.88092   2495.00000   2446.52286      0.00040
    56.89092   2416.00000   2446.71633      0.00041
    56.90092   2358.00000   2446.98941      0.00042
    56.91092   2348.00000   2447.35931      0.00043
    56.92092   2357.00000   2447.83148      0.00042
    56.93092   2477.00000   2448.31090      0.00040
    56.94092   2402.00000   2448.83105      0.00042
    56.95092   2406.00000   2449.40994      0.00042
    56.96092   2389.00000   2450.04632      0.00042
    56.97092   2498.00000   2450.73774      0.00040
    56.98092   2392.00000   2451.48175      0.00042
    56.99092   2479.00000   2452.27586      0.00040
    57.00092   2384.00000   2453.11763      0.00042
    57.01093   2432.00000   2454.00529      0.00041
    57.02092   2418.00000   2454.93258      0.00041
    57.03093   2434.00000   2455.90081      0.00041
    57.04092   2411.00000   2456.90347      0.00041
    57.05093   2460.00000   2457.94180      0.00041
    57.06092   2454.00000   2459.00872      0.00041
    57.07093   2400.00000   2460.10563      0.00042
    57.08092   2420.00000   2461.22516      0.00041
    57.09093   2435.00000   2462.36883      0.00041
    57.10093   2438.00000   2463.53001      0.00041
    57.11093   2398.00000   2464.70636      0.00042
    57.12093   2415.00000   2465.89420      0.00041
    57.13093   2410.00000   2467.08954      0.00041
    57.14093   2395.00000   2468.28803      0.00042
    57.15093   2476.00000   2469.48469      0.00040
    57.16093   2477.00000   2470.67362      0.00040
    57.17093   2426.00000   2471.84807      0.00041
    57.18093   2413.00000   2472.99882      0.00041
    57.19093   2432.00000   2474.10945      0.00041
    57.20093   2441.00000   2475.20501      0.00041
    57.21093   2444.00000   2476.37912      0.00041
    57.22093   2426.00000   2477.52827      0.00041
    57.23093   2369.00000   2478.65025      0.00042
    57.24093   2405.00000   2479.74696      0.00042
    57.25093   2421.00000   2480.81612      0.00041
    57.26093   2445.00000   2481.85634      0.00041
    57.27093   2386.00000   2482.86433      0.00042
    57.28093   2349.00000   2483.83088      0.00043
    57.29093   2380.00000   2484.74946      0.00042
    57.30093   2370.00000   2485.62139      0.00042
    57.31093   2401.00000   2486.44484      0.00042
    57.32093   2411.00000   2487.21678      0.00041
    57.33093   2429.00000   2487.93426      0.00041
    57.34093   2397.00000   2488.59438      0.00042
    57.35093   2375.00000   2489.19436      0.00042
    57.36093   2401.00000   2489.73151      0.00042
    57.37093   2456.00000   2490.20322      0.00041
    57.38093   2466.00000   2490.60696      0.00041
    57.39093   2445.00000   2490.93993      0.00041
    57.40093   2393.00000   2491.20121      0.00042
    57.41093   2426.00000   2491.39399      0.00041
    57.42093   2380.00000   2491.51336      0.00042
    57.43093   2392.00000   2491.55758      0.00042
    57.44093   2344.00000   2491.52579      0.00043
    57.45094   2282.00000   2491.41725      0.00044
    57.46093   2375.00000   2491.23211      0.00042
    57.47094   2366.00000   2490.96963      0.00042
    57.48093   2409.00000   2490.63118      0.00042
    57.49094   2318.00000   2490.21603      0.00043
    57.50093   2398.00000   2489.72684      0.00042
    57.51094   2475.00000   2489.16295      0.00040
    57.52094   2391.00000   2488.52760      0.00042
    57.53094   2404.00000   2487.82229      0.00042
    57.54094   2392.00000   2487.04936      0.00042
    57.55094   2260.00000   2486.21156      0.00044
    57.56094   2307.00000   2485.31195      0.00043
    57.57094   2396.00000   2484.35398      0.00042
    57.58094   2343.00000   2483.34142      0.00043
    57.59094   2388.00000   2482.27820      0.00042
    57.60094   2324.00000   2481.16847      0.00043
    57.61094   2288.00000   2480.01655      0.00044
    57.62094   2287.00000   2478.82691      0.00044
    57.63094   2260.00000   2477.60404      0.00044
    57.64094   2375.00000   2476.35222      0.00042
    57.65094   2323.00000   2475.07510      0.00043
    57.66094   2332.00000   2473.77596      0.00043
    57.67094   2336.00000   2472.45698      0.00043
    57.68094   2329.00000   2471.11041      0.00043
    57.69094   2267.00000   2469.74355      0.00044
    57.70094   2234.00000   2468.46999      0.00045
    57.71094   2333.00000   2467.23387      0.00043
    57.72094   2303.00000   2466.04085      0.00043
    57.73094   2299.00000   2464.88717      0.00043
    57.74094   2282.00000   2463.78093      0.00044
    57.75094   2267.00000   2462.73095      0.00044
    57.76094   2300.00000   2461.74577      0.00043
    57.77094   2338.00000   2460.82665      0.00043
    57.78094   2293.00000   2459.98240      0.00044
    57.79094   2269.00000   2459.22135      0.00044
    57.80094   2316.00000   2458.55007      0.00043
    57.81094   2274.00000   2457.97456      0.00044
    57.82094   2300.00000   2457.50027      0.00043
    57.83094   2273.00000   2457.13210      0.00044
    57.84094   2293.00000   2456.87470      0.00044
    57.85094   2323.00000   2456.73340      0.00043
    57.86094   2255.00000   2456.71541      0.00044
    57.87094   2321.00000   2456.81553      0.00043
    57.88094   2215.00000   2456.99179      0.00045
    57.89095   2338.00000   2457.25398      0.00043
    57.90094   2347.00000   2457.57500      0.00043
    57.91095   2263.00000   2457.95050      0.00044
    57.92094   2268.00000   2458.36083      0.00044
    57.93095   2297.00000   2458.78024      0.00044
    57.94094   2233.00000   2459.17426      0.00045
    57.95095   2222.00000   2459.50675      0.00045
    57.96095   2288.00000   2459.73454      0.00044
    57.97095   2438.00000   2459.81297      0.00041
    57.98095   2255.00000   2459.69578      0.00044
    57.99095   2321.00000   2459.33773      0.00043
    58.00095   2258.00000   2458.69729      0.00044
    58.01095   2317.00000   2457.73936      0.00043
    58.02095   2370.00000   2456.43779      0.00042
    58.03095   2350.00000   2454.77734      0.00043
    58.04095   2287.00000   2452.75485      0.00044
    58.05095   2275.00000   2450.37930      0.00044
    58.06095   2348.00000   2447.67091      0.00043
    58.07095   2348.00000   2444.65914      0.00043
    58.08095   2291.00000   2441.38079      0.00044
    58.09095   2412.00000   2437.87922      0.00041
    58.10095   2257.00000   2434.19558      0.00044
    58.11095   2360.00000   2430.37201      0.00042
    58.12095   2293.00000   2426.44777      0.00044
    58.13095   2293.00000   2422.45854      0.00044
    58.14095   2231.00000   2418.43473      0.00045
    58.15095   2346.00000   2414.40386      0.00043
    58.16095   2325.00000   2410.39677      0.00043
    58.17095   2341.00000   2406.42585      0.00043
    58.18095   2285.00000   2402.50485      0.00044
    58.19095   2256.00000   2398.64518      0.00044
    58.20095   2289.00000   2394.85570      0.00044
    58.21095   2242.00000   2391.14317      0.00045
    58.22095   2315.00000   2387.51261      0.00043
    58.23095   2387.00000   2383.96786      0.00042
    58.24095   2338.00000   2380.51177      0.00043
    58.25095   2334.00000   2377.14652      0.00043
    58.26095   2366.00000   2373.87380      0.00042
    58.27095   2366.00000   2370.69497      0.00042
    58.28095   2286.00000   2367.61115      0.00044
    58.29095   2316.00000   2364.62334      0.00043
    58.30095   2271.00000   2361.73247      0.00044
    58.31096   2327.00000   2358.93670      0.00043
    58.32095   2407.00000   2356.24526      0.00042
    58.33096   2285.00000   2353.64865      0.00044
    58.34095   2278.00000   2351.15896      0.00044
    58.35096   2316.00000   2348.76678      0.00043
    58.36095   2313.00000   2346.47942      0.00043
    58.37096   2254.00000   2344.29010      0.00044
    58.38095   2265.00000   2342.20925      0.00044
    58.39096   2273.00000   2340.22956      0.00044
    58.40096   2289.00000   2338.35808      0.00044
    58.41096   2339.00000   2336.59253      0.00043
    58.42096   2394.00000   2334.92780      0.00042
    58.43096   2387.00000   2333.37340      0.00042
    58.44096   2354.00000   2331.98159      0.00042
    58.45096   2279.00000   2330.71752      0.00044
    58.46096   2305.00000   2329.57982      0.00043
    58.47096   2347.00000   2328.57158      0.00043
    58.48096   2270.00000   2327.69598      0.00044
    58.49096   2311.00000   2326.95627      0.00043
    58.50096   2226.00000   2326.35577      0.00045
    58.51096   2282.00000   2325.89774      0.00044
    58.52096   2373.00000   2325.58542      0.00042
    58.53096   2314.00000   2325.42190      0.00043
    58.54096   2262.00000   2325.41006      0.00044
    58.55096   2333.00000   2325.55246      0.00043
    58.56096   2348.00000   2325.85123      0.00043
    58.57096   2337.00000   2326.30791      0.00043
    58.58096   2286.00000   2326.92329      0.00044
    58.59096   2343.00000   2327.69708      0.00043
    58.60096   2319.00000   2328.62757      0.00043
    58.61096   2323.00000   2329.71173      0.00043
    58.62096   2354.00000   2330.94460      0.00042
    58.63096   2331.00000   2332.31885      0.00043
    58.64096   2306.00000   2333.82442      0.00043
    58.65096   2332.00000   2335.44810      0.00043
    58.66096   2348.00000   2337.17305      0.00043
    58.67096   2323.00000   2338.97839      0.00043
    58.68096   2219.00000   2340.83894      0.00045
    58.69096   2405.00000   2342.72442      0.00042
    58.70096   2372.00000   2344.60137      0.00042
    58.71096   2350.00000   2346.44017      0.00043
    58.72096   2299.00000   2348.19711      0.00043
    58.73096   2322.00000   2349.82743      0.00043
    58.74096   2369.00000   2351.28739      0.00042
    58.75097   2416.00000   2352.53563      0.00041
    58.76096   2337.00000   2353.52904      0.00043
    58.77097   2378.00000   2354.23735      0.00042
    58.78096   2349.00000   2354.63027      0.00043
    58.79097   2317.00000   2354.69129      0.00043
    58.80096   2328.00000   2354.41184      0.00043
    58.81097   2417.00000   2353.79391      0.00041
    58.82096   2359.00000   2352.85339      0.00042
    58.83097   2360.00000   2351.61060      0.00042
    58.84097   2371.00000   2350.10119      0.00042
    58.85097   2390.00000   2348.36358      0.00042
    58.86097   2377.00000   2346.44202      0.00042
    58.87097   2375.00000   2344.38342      0.00042
    58.88097   2388.00000   2342.23536      0.00042
    58.89097   2341.00000   2340.04431      0.00043
    58.90097   2441.00000   2337.85427      0.00041
    58.91097   2404.00000   2335.70575      0.00042
    58.92097   2371.00000   2333.63519      0.00042
    58.93097   2374.00000   2331.67458      0.00042
    58.94097   2364.00000   2329.85149      0.00042
    58.95097   2408.00000   2328.18915      0.00042
    58.96097   2413.00000   2326.70674      0.00041
    58.97097   2403.00000   2325.41973      0.00042
    58.98097   2432.00000   2324.34016      0.00041
    58.99097   2476.00000   2323.47704      0.00040
    59.00097   2387.00000   2322.83654      0.00042
    59.01097   2433.00000   2322.42222      0.00041
    59.02097   2420.00000   2322.23513      0.00041
    59.03097   2441.00000   2322.27386      0.00041
    59.04097   2395.00000   2322.53443      0.00042
    59.05097   2478.00000   2323.01013      0.00040
    59.06097   2396.00000   2323.69129      0.00042
    59.07097   2426.00000   2324.56495      0.00041
    59.08097   2548.00000   2325.61447      0.00039
    59.09097   2470.00000   2326.81916      0.00040
    59.10097   2479.00000   2328.15398      0.00040
    59.11097   2443.00000   2329.58927      0.00041
    59.12097   2473.00000   2331.09091      0.00040
    59.13097   2526.00000   2332.62021      0.00040
    59.14097   2553.00000   2334.13223      0.00039
    59.15097   2468.00000   2335.58180      0.00041
    59.16097   2485.00000   2336.92203      0.00040
    59.17097   2538.00000   2338.10598      0.00039
    59.18097   2563.00000   2339.08926      0.00039
    59.19098   2519.00000   2339.83305      0.00040
    59.20097   2593.00000   2340.30309      0.00039
    59.21098   2500.00000   2340.47702      0.00040
    59.22097   2525.00000   2340.34040      0.00040
    59.23098   2549.00000   2339.88839      0.00039
    59.24097   2590.00000   2339.12855      0.00039
    59.25098   2517.00000   2338.07117      0.00040
    59.26097   2591.00000   2336.74040      0.00039
    59.27098   2592.00000   2335.15437      0.00039
    59.28098   2522.00000   2333.34286      0.00040
    59.29098   2608.00000   2331.32921      0.00038
    59.30098   2578.00000   2329.13620      0.00039
    59.31098   2582.00000   2326.78337      0.00039
    59.32098   2573.00000   2324.28625      0.00039
    59.33098   2534.00000   2321.65619      0.00039
    59.34098   2528.00000   2318.90051      0.00040
    59.35098   2507.00000   2316.02284      0.00040
    59.36098   2590.00000   2313.02352      0.00039
    59.37098   2478.00000   2309.90005      0.00040
    59.38098   2468.00000   2306.64776      0.00041
    59.39098   2524.00000   2303.25693      0.00040
    59.40098   2441.00000   2299.72249      0.00041
    59.41098   2415.00000   2296.08580      0.00041
    59.42098   2404.00000   2292.33719      0.00042
    59.43098   2451.00000   2288.45940      0.00041
    59.44098   2481.00000   2284.45199      0.00040
    59.45098   2468.00000   2280.31849      0.00041
    59.46098   2395.00000   2276.06447      0.00042
    59.47098   2508.00000   2271.69753      0.00040
    59.48098   2498.00000   2267.22728      0.00040
    59.49098   2452.00000   2262.66501      0.00041
    59.50098   2436.00000   2258.02339      0.00041
    59.51098   2347.00000   2253.31719      0.00043
    59.52098   2380.00000   2248.56241      0.00042
    59.53098   2379.00000   2243.77592      0.00042
    59.54098   2337.00000   2238.97529      0.00043
    59.55098   2277.00000   2234.17832      0.00044
    59.56098   2252.00000   2229.40275      0.00044
    59.57098   2357.00000   2224.66602      0.00042
    59.58098   2312.00000   2219.98495      0.00043
    59.59098   2302.00000   2215.37414      0.00043
    59.60098   2263.00000   2210.83909      0.00044
    59.61098   2240.00000   2206.39579      0.00045
    59.62098   2313.00000   2202.13399      0.00043
    59.63099   2282.00000   2198.02378      0.00044
    59.64098   2243.00000   2194.07352      0.00045
    59.65099   2240.00000   2190.25759      0.00045
    59.66098   2311.00000   2186.59693      0.00043
    59.67099   2298.00000   2183.16053      0.00044
    59.68098   2188.00000   2179.90705      0.00046
    59.69099   2328.00000   2176.81960      0.00043
    59.70098   2313.00000   2173.88854      0.00043
    59.71099   2254.00000   2171.08250      0.00044
    59.72099   2176.00000   2168.38270      0.00046
    59.73099   2148.00000   2165.75074      0.00047
    59.74099   2273.00000   2163.14265      0.00044
    59.75099   2242.00000   2160.50678      0.00045
    59.76099   2220.00000   2157.78537      0.00045
    59.77099   2242.00000   2154.91739      0.00045
    59.78099   2231.00000   2151.84261      0.00045
    59.79099   2196.00000   2148.50642      0.00046
    59.80099   2176.00000   2144.86507      0.00046
    59.81099   2250.00000   2140.89031      0.00044
    59.82099   2127.00000   2136.57258      0.00047
    59.83099   2141.00000   2131.92216      0.00047
    59.84099   2185.00000   2126.96794      0.00046
    59.85099   2157.00000   2121.75394      0.00046
    59.86099   2118.00000   2116.33447      0.00047
    59.87099   2154.00000   2110.76865      0.00046
    59.88099   2162.00000   2105.11516      0.00046
    59.89099   2148.00000   2099.42729      0.00047
    59.90099   2155.00000   2093.75686      0.00046
    59.91099   2052.00000   2088.16375      0.00049
    59.92099   2038.00000   2082.66789      0.00049
    59.93099   2103.00000   2077.29125      0.00048
    59.94099   2073.00000   2072.04982      0.00048
    59.95099   2014.00000   2066.95054      0.00050
    59.96099   2042.00000   2061.99276      0.00049
    59.97099   2040.00000   2057.20684      0.00049
    59.98099   2114.00000   2052.64840      0.00047
    59.99099   2004.00000   2048.26853      0.00050
    60.00099   2015.00000   2044.05678      0.00050
    60.01099   2035.00000   2040.00868      0.00049
    60.02099   2106.00000   2036.11867      0.00047
    60.03099   1999.00000   2032.38036      0.00050
    60.04099   2101.00000   2028.78681      0.00048
    60.05099   2009.00000   2025.33072      0.00050
    60.06099   1995.00000   2022.00457      0.00050
    60.07100   2070.00000   2018.79762      0.00048
    60.08099   1960.00000   2015.71167      0.00051
    60.09100   2028.00000   2012.72702      0.00049
    60.10099   2003.00000   2009.84825      0.00050
    60.11100   2069.00000   2007.05692      0.00048
    60.12099   2047.00000   2004.35742      0.00049
    60.13100   2037.00000   2001.73264      0.00049
    60.14100   1947.00000   1999.18446      0.00051
    60.15100   1949.00000   1996.70455      0.00051
    60.16100   2058.00000   1994.28755      0.00049
    60.17100   2062.00000   1991.92843      0.00048
    60.18100   2000.00000   1989.62247      0.00050
    60.19100   2027.00000   1987.36520      0.00049
    60.20100   1993.00000   1985.15234      0.00050
    60.21100   2003.00000   1982.97996      0.00050
    60.22100   1946.00000   1980.84543      0.00051
    60.23100   1928.00000   1978.74526      0.00052
    60.24100   1973.00000   1976.67568      0.00051
    60.25100   2026.00000   1974.63350      0.00049
    60.26100   1930.00000   1972.61574      0.00052
    60.27100   1907.00000   1970.61952      0.00052
    60.28100   1906.00000   1968.64210      0.00052
    60.29100   1941.00000   1966.68080      0.00052
    60.30100   1902.00000   1964.73305      0.00053
    60.31100   1957.00000   1962.79638      0.00051
    60.32100   1926.00000   1960.86841      0.00052
    60.33100   1930.00000   1958.94684      0.00052
    60.34100   1911.00000   1957.02949      0.00052
    60.35100   1955.00000   1955.11429      0.00051
    60.36100   1955.00000   1953.19929      0.00051
    60.37100   1832.00000   1951.28266      0.00055
    60.38100   1944.00000   1949.36272      0.00051
    60.39100   1863.00000   1947.43779      0.00054
    60.40100   1853.00000   1945.50623      0.00054
    60.41100   1920.00000   1943.56637      0.00052
    60.42100   1918.00000   1941.61659      0.00052
    60.43100   1880.00000   1939.65523      0.00053
    60.44100   1924.00000   1937.68046      0.00052
    60.45100   1933.00000   1935.69124      0.00052
    60.46100   1982.00000   1933.68330      0.00050
    60.47100   1896.00000   1931.63574      0.00053
    60.48100   1899.00000   1929.57762      0.00053
    60.49100   1856.00000   1927.54628      0.00054
    60.50100   1865.00000   1925.50484      0.00054
    60.51101   1911.00000   1923.44052      0.00052
    60.52100   1903.00000   1921.35647      0.00053
    60.53101   1940.00000   1919.28082      0.00052
    60.54100   1805.00000   1917.22860      0.00055
    60.55101   1907.00000   1915.17599      0.00052
    60.56100   1993.00000   1913.12579      0.00050
    60.57101   1821.00000   1911.07133      0.00055
    60.58101   1860.00000   1909.02029      0.00054
    60.59101   1857.00000   1906.97221      0.00054
    60.60101   1855.00000   1904.92867      0.00054
    60.61101   1908.00000   1902.89125      0.00052
    60.62101   1782.00000   1900.86149      0.00056
    60.63101   1846.00000   1898.84091      0.00054
    60.64101   1785.00000   1896.83095      0.00056
    60.65101   1872.00000   1894.83303      0.00053
    60.66101   1945.00000   1892.84846      0.00051
    60.67101   1814.00000   1890.87849      0.00055
    60.68101   1788.00000   1888.92431      0.00056
    60.69101   1889.00000   1886.98699      0.00053
    60.70101   1860.00000   1885.06754      0.00054
    60.71101   1871.00000   1883.16688      0.00053
    60.72101   1819.00000   1881.28586      0.00055
    60.73101   1798.00000   1879.42524      0.00056
    60.74101   1817.00000   1877.58571      0.00055
    60.75101   1800.00000   1875.76788      0.00056
    60.76101   1861.00000   1873.97233      0.00054
    60.77101   1885.00000   1872.19956      0.00053
    60.78101   1848.00000   1870.45003      0.00054
    60.79101   1887.00000   1868.72417      0.00053
    60.80101   1863.00000   1867.02239      0.00054
    60.81101   1826.00000   1865.34507      0.00055
    60.82101   1813.00000   1863.69262      0.00055
    60.83101   1861.00000   1862.06548      0.00054
    60.84101   1816.00000   1860.46414      0.00055
    60.85101   1853.00000   1858.88932      0.00054
    60.86101   1826.00000   1857.34173      0.00055
    60.87101   1874.00000   1855.82092      0.00053
    60.88101   1816.00000   1854.32765      0.00055
    60.89101   1856.00000   1852.86313      0.00054
    60.90101   1835.00000   1851.42846      0.00054
    60.91101   1890.00000   1850.02482      0.00053
    60.92101   1869.00000   1848.65359      0.00054
    60.93102   1874.00000   1847.31510      0.00053
    60.94101   1799.00000   1846.01505      0.00056
    60.95102   1893.00000   1844.75020      0.00053
    60.96101   1864.00000   1843.53153      0.00054
    60.97102   1791.00000   1842.36232      0.00056
    60.98101   1782.00000   1841.24792      0.00056
    60.99102   1851.00000   1840.18851      0.00054
    61.00101   1844.00000   1839.19454      0.00054
    61.01102   1830.00000   1838.26933      0.00055
    61.02102   1792.00000   1837.42401      0.00056
    61.03102   1803.00000   1836.66702      0.00055
    61.04102   1842.00000   1836.00900      0.00054
    61.05102   1807.00000   1835.46163      0.00055
    61.06102   1801.00000   1835.03682      0.00056
    61.07102   1811.00000   1834.74829      0.00055
    61.08102   1821.00000   1834.61102      0.00055
    61.09102   1834.00000   1834.64024      0.00055
    61.10102   1884.00000   1834.85112      0.00053
    61.11102   1809.00000   1835.25845      0.00055
    61.12102   1779.00000   1835.87624      0.00056
    61.13102   1794.00000   1836.71682      0.00056
    61.14102   1800.00000   1837.78925      0.00056
    61.15102   1852.00000   1839.09748      0.00054
    61.16102   1854.00000   1840.63391      0.00054
    61.17102   1847.00000   1842.38657      0.00054
    61.18102   1797.00000   1844.43573      0.00056
    61.19102   1815.00000   1846.87416      0.00055
    61.20102   1811.00000   1849.59516      0.00055
    61.21102   1811.00000   1852.56413      0.00055
    61.22102   1817.00000   1855.75208      0.00055
    61.23102   1898.00000   1859.11677      0.00053
    61.24102   1799.00000   1862.60010      0.00056
    61.25102   1803.00000   1866.12578      0.00055
    61.26102   1810.00000   1869.59808      0.00055
    61.27102   1912.00000   1872.90263      0.00052
    61.28102   1829.00000   1875.90504      0.00055
    61.29102   1783.00000   1878.45229      0.00056
    61.30102   1773.00000   1880.40592      0.00056
    61.31102   1763.00000   1881.64490      0.00057
    61.32102   1831.00000   1882.03357      0.00055
    61.33102   1837.00000   1881.37510      0.00054
    61.34102   1745.00000   1879.68530      0.00057
    61.35102   1769.00000   1876.99064      0.00057
    61.36102   1866.00000   1873.37730      0.00054
    61.37103   1777.00000   1869.07381      0.00056
    61.38102   1825.00000   1864.15945      0.00055
    61.39103   1880.00000   1858.75370      0.00053
    61.40102   1800.00000   1853.03179      0.00056
    61.41103   1794.00000   1847.11160      0.00056
    61.42102   1776.00000   1841.13957      0.00056
    61.43103   1764.00000   1835.19350      0.00057
    61.44102   1803.00000   1829.37654      0.00055
    61.45103   1742.00000   1823.72636      0.00057
    61.46103   1809.00000   1818.30406      0.00055
    61.47103   1787.00000   1813.13418      0.00056
    61.48103   1828.00000   1808.23576      0.00055
    61.49103   1755.00000   1803.61888      0.00057
    61.50103   1796.00000   1799.28658      0.00056
    61.51103   1784.00000   1795.23637      0.00056
    61.52103   1774.00000   1791.46149      0.00056
    61.53103   1728.00000   1787.95191      0.00058
    61.54103   1747.00000   1784.69513      0.00057
    61.55103   1784.00000   1781.67697      0.00056
    61.56103   1769.00000   1778.88205      0.00057
    61.57103   1760.00000   1776.29438      0.00057
    61.58103   1812.00000   1773.89766      0.00055
    61.59103   1830.00000   1771.67550      0.00055
    61.60103   1749.00000   1769.61164      0.00057
    61.61103   1709.00000   1767.69010      0.00059
    61.62103   1721.00000   1765.89522      0.00058
    61.63103   1783.00000   1764.21106      0.00056
    61.64103   1740.00000   1762.62163      0.00057
    61.65103   1784.00000   1761.11484      0.00056
    61.66103   1771.00000   1759.66735      0.00056
    61.67103   1774.00000   1758.26258      0.00056
    61.68103   1701.00000   1756.97426      0.00059
    61.69103   1775.00000   1755.79646      0.00056
    61.70103   1791.00000   1754.68141      0.00056
    61.71103   1797.00000   1753.61838      0.00056
    61.72103   1793.00000   1752.60309      0.00056
    61.73103   1856.00000   1751.63182      0.00054
    61.74103   1810.00000   1750.70134      0.00055
    61.75103   1699.00000   1749.80875      0.00059
    61.76103   1809.00000   1748.95144      0.00055
    61.77103   1723.00000   1748.12698      0.00058
    61.78103   1829.00000   1747.33302      0.00055
    61.79103   1765.00000   1746.56697      0.00057
    61.80103   1770.00000   1745.82585      0.00056
    61.81104   1823.00000   1745.10482      0.00055
    61.82103   1806.00000   1744.39966      0.00055
    61.83104   1770.00000   1743.71574      0.00056
    61.84103   1735.00000   1743.08963      0.00058
    61.85104   1776.00000   1742.49152      0.00056
    61.86103   1734.00000   1741.91885      0.00058
    61.87104   1798.00000   1741.36874      0.00056
    61.88103   1792.00000   1740.84285      0.00056
    61.89104   1766.00000   1740.33857      0.00057
    61.90104   1779.00000   1739.85696      0.00056
    61.91104   1783.00000   1739.39708      0.00056
    61.92104   1748.00000   1738.95849      0.00057
    61.93104   1693.00000   1738.54078      0.00059
    61.94104   1748.00000   1738.14356      0.00057
    61.95104   1741.00000   1737.76642      0.00057
    61.96104   1754.00000   1737.40898      0.00057
    61.97104   1765.00000   1737.07084      0.00057
    61.98104   1775.00000   1736.75160      0.00056
    61.99104   1817.00000   1736.45086      0.00055
    62.00104   1729.00000   1736.16819      0.00058
    62.01104   1769.00000   1735.90316      0.00057
    62.02104   1738.00000   1735.65531      0.00058
    62.03104   1680.00000   1735.42415      0.00060
    62.04104   1717.00000   1735.20919      0.00058
    62.05104   1687.00000   1735.00989      0.00059
    62.06104   1754.00000   1734.82567      0.00057
    62.07104   1781.00000   1734.65596      0.00056
    62.08104   1747.00000   1734.50010      0.00057
    62.09104   1707.00000   1734.35744      0.00059
    62.10104   1751.00000   1734.22726      0.00057
    62.11104   1766.00000   1734.10885      0.00057
    62.12104   1779.00000   1734.00143      0.00056
    62.13104   1735.00000   1733.90403      0.00058
    62.14104   1700.00000   1733.81483      0.00059
    62.15104   1754.00000   1733.73080      0.00057
    62.16104   1842.00000   1733.64762      0.00054
    62.17104   1730.00000   1733.55894      0.00058
    62.18104   1693.00000   1733.45417      0.00059
    62.19104   1822.00000   1733.31547      0.00055
    62.20104   1795.00000   1733.10324      0.00056
    62.21104   1775.00000   1732.79545      0.00056
    62.22104   1631.00000   1732.60465      0.00061
    62.23104   1707.00000   1732.54872      0.00059
    62.24104   1710.00000   1732.51278      0.00058
    62.25105   1781.00000   1732.47775      0.00056
    62.26104   1733.00000   1732.44283      0.00058
    62.27105   1842.00000   1732.40710      0.00054
    62.28104   1774.00000   1732.36981      0.00056
    62.29105   1744.00000   1732.32954      0.00057
    62.30104   1755.00000   1732.28498      0.00057
    62.31105   1762.00000   1732.23446      0.00057
    62.32104   1731.00000   1732.17647      0.00058
    62.33105   1737.00000   1732.10712      0.00058
    62.34105   1701.00000   1732.01428      0.00059
    62.35105   1711.00000   1731.88700      0.00058
    62.36105   1805.00000   1731.79532      0.00055
    62.37105   1704.00000   1731.78628      0.00059
    62.38105   1741.00000   1731.79261      0.00057
    62.39105   1763.00000   1731.83582      0.00057
    62.40105   1700.00000   1731.89610      0.00059
    62.41105   1771.00000   1731.97133      0.00056
    62.42105   1749.00000   1732.06298      0.00057
    62.43105   1747.00000   1732.17250      0.00057
    62.44105   1691.00000   1732.30134      0.00059
    62.45105   1697.00000   1732.45094      0.00059
    62.46105   1709.00000   1732.62275      0.00059
    62.47105   1716.00000   1732.81817      0.00058
    62.48105   1742.00000   1733.03861      0.00057
    62.49105   1713.00000   1733.28545      0.00058
    62.50105   1781.00000   1733.56004      0.00056
    62.51105   1766.00000   1733.86375      0.00057
    62.52105   1726.00000   1734.19790      0.00058
    62.53105   1716.00000   1734.56381      0.00058
    62.54105   1665.00000   1734.96282      0.00060
    62.55105   1767.00000   1735.39626      0.00057
    62.56105   1832.00000   1735.86551      0.00055
    62.57105   1657.00000   1736.37213      0.00060
    62.58105   1824.00000   1736.91801      0.00055
    62.59105   1703.00000   1737.50550      0.00059
    62.60105   1739.00000   1738.13453      0.00058
    62.61105   1709.00000   1738.80351      0.00059
    62.62105   1750.00000   1739.51547      0.00057
    62.63105   1782.00000   1740.27273      0.00056
    62.64105   1772.00000   1741.07682      0.00056
    62.65105   1754.00000   1741.92922      0.00057
    62.66105   1738.00000   1742.83136      0.00058
    62.67105   1771.00000   1743.78465      0.00056
    62.68105   1766.00000   1744.79047      0.00057
    62.69106   1765.00000   1745.85117      0.00057
    62.70105   1745.00000   1746.96463      0.00057
    62.71106   1733.00000   1748.13602      0.00058
    62.72105   1769.00000   1749.36112      0.00057
    62.73106   1709.00000   1750.64337      0.00059
    62.74105   1754.00000   1751.97777      0.00057
    62.75106   1768.00000   1753.38826      0.00057
    62.76105   1747.00000   1754.87227      0.00057
    62.77106   1708.00000   1756.42628      0.00059
    62.78106   1727.00000   1758.04785      0.00058
    62.79106   1776.00000   1759.74462      0.00056
    62.80106   1756.00000   1761.51443      0.00057
    62.81106   1763.00000   1763.35793      0.00057
    62.82106   1750.00000   1765.27302      0.00057
    62.83106   1683.00000   1767.26114      0.00059
    62.84106   1796.00000   1769.32296      0.00056
    62.85106   1726.00000   1771.45807      0.00058
    62.86106   1727.00000   1773.66540      0.00058
    62.87106   1801.00000   1775.94249      0.00056
    62.88106   1767.00000   1778.28374      0.00057
    62.89106   1780.00000   1780.67968      0.00056
    62.90106   1798.00000   1783.11690      0.00056
    62.91106   1772.00000   1785.57592      0.00056
    62.92106   1739.00000   1788.02673      0.00058
    62.93106   1745.00000   1790.42174      0.00057
    62.94106   1737.00000   1792.67898      0.00058
    62.95106   1775.00000   1794.67276      0.00056
    62.96106   1833.00000   1796.60313      0.00055
    62.97106   1839.00000   1799.15955      0.00054
    62.98106   1781.00000   1801.78680      0.00056
    62.99106   1712.00000   1804.37195      0.00058
    63.00106   1696.00000   1806.89842      0.00059
    63.01106   1768.00000   1809.35019      0.00057
    63.02106   1697.00000   1811.71219      0.00059
    63.03106   1797.00000   1813.97098      0.00056
    63.04106   1899.00000   1816.11524      0.00053
    63.05106   1788.00000   1818.13629      0.00056
    63.06106   1798.00000   1820.02846      0.00056
    63.07106   1810.00000   1821.78928      0.00055
    63.08106   1778.00000   1823.41916      0.00056
    63.09106   1784.00000   1824.91958      0.00056
    63.10106   1716.00000   1826.29484      0.00058
    63.11106   1912.00000   1827.56339      0.00052
    63.12106   1912.00000   1828.74570      0.00052
    63.13107   1788.00000   1829.91237      0.00056
    63.14106   1811.00000   1831.01423      0.00055
    63.15107   1780.00000   1832.07287      0.00056
    63.16106   1870.00000   1833.09521      0.00053
    63.17107   1940.00000   1834.13432      0.00052
    63.18106   1772.00000   1835.17026      0.00056
    63.19107   1788.00000   1836.21598      0.00056
    63.20107   1770.00000   1837.27128      0.00056
    63.21107   1790.00000   1838.34004      0.00056
    63.22107   1822.00000   1839.41932      0.00055
    63.23107   1874.00000   1840.50039      0.00053
    63.24107   1829.00000   1841.62592      0.00055
    63.25107   1857.00000   1842.86984      0.00054
    63.26107   1861.00000   1844.17232      0.00054
    63.27107   1887.00000   1845.52026      0.00053
    63.28107   1827.00000   1846.91372      0.00055
    63.29107   1861.00000   1848.35225      0.00054
    63.30107   1827.00000   1849.83497      0.00055
    63.31107   1842.00000   1851.36067      0.00054
    63.32107   1807.00000   1852.92789      0.00055
    63.33107   1840.00000   1854.53499      0.00054
    63.34107   1874.00000   1856.18020      0.00053
    63.35107   1887.00000   1857.86167      0.00053
    63.36107   1855.00000   1859.57751      0.00054
    63.37107   1858.00000   1861.32581      0.00054
    63.38107   1876.00000   1863.10468      0.00053
    63.39107   1936.00000   1864.91226      0.00052
    63.40107   1922.00000   1866.74673      0.00052
    63.41107   1902.00000   1868.60631      0.00053
    63.42107   1892.00000   1870.48928      0.00053
    63.43107   1890.00000   1872.39395      0.00053
    63.44107   1818.00000   1874.31865      0.00055
    63.45107   1839.00000   1876.26175      0.00054
    63.46107   1878.00000   1878.22162      0.00053
    63.47107   1860.00000   1880.19660      0.00054
    63.48107   1847.00000   1882.18493      0.00054
    63.49107   1884.00000   1884.18472      0.00053
    63.50107   1935.00000   1886.19392      0.00052
    63.51107   1915.00000   1888.20893      0.00052
    63.52107   1968.00000   1890.22880      0.00051
    63.53107   1964.00000   1892.26937      0.00051
    63.54107   1932.00000   1894.31408      0.00052
    63.55107   1993.00000   1896.36433      0.00050
    63.56107   1947.00000   1898.41671      0.00051
    63.57108   1921.00000   1900.47129      0.00052
    63.58107   1952.00000   1902.51955      0.00051
    63.59108   1981.00000   1904.56703      0.00050
    63.60107   1907.00000   1906.60176      0.00052
    63.61108   2004.00000   1908.62805      0.00050
    63.62107   1908.00000   1910.64329      0.00052
    63.63108   1952.00000   1912.66186      0.00051
    63.64108   1926.00000   1914.66572      0.00052
    63.65108   1974.00000   1916.65265      0.00051
    63.66108   2028.00000   1918.61973      0.00049
    63.67108   1999.00000   1920.56386      0.00050
    63.68108   1986.00000   1922.48168      0.00050
    63.69108   1967.00000   1924.36958      0.00051
    63.70108   1972.00000   1926.22327      0.00051
    63.71108   1996.00000   1928.03889      0.00050
    63.72108   2044.00000   1929.81850      0.00049
    63.73108   1954.00000   1931.55885      0.00051
    63.74108   2028.00000   1933.25312      0.00049
    63.75108   2011.00000   1934.89613      0.00050
    63.76108   1979.00000   1936.48232      0.00051
    63.77108   1990.00000   1938.00535      0.00050
    63.78108   1987.00000   1939.45764      0.00050
    63.79108   2052.00000   1940.82948      0.00049
    63.80108   1983.00000   1942.10657      0.00050
    63.81108   1992.00000   1943.26993      0.00050
    63.82108   1936.00000   1944.30521      0.00052
    63.83108   1980.00000   1945.16637      0.00051
    63.84108   1961.00000   1945.85060      0.00051
    63.85108   1958.00000   1946.80281      0.00051
    63.86108   1981.00000   1947.63742      0.00050
    63.87108   1974.00000   1948.42701      0.00051
    63.88108   1968.00000   1949.12632      0.00051
    63.89108   1932.00000   1949.73280      0.00052
    63.90108   1950.00000   1950.23568      0.00051
    63.91108   1961.00000   1950.59889      0.00051
    63.92108   1986.00000   1950.81298      0.00050
    63.93108   1968.00000   1950.94889      0.00051
    63.94108   1946.00000   1951.11004      0.00051
    63.95108   2004.00000   1951.20087      0.00050
    63.96108   1958.00000   1951.20586      0.00051
    63.97108   1986.00000   1951.12658      0.00050
    63.98108   1991.00000   1950.96491      0.00050
    63.99109   1987.00000   1950.72271      0.00050
    64.00108   1908.00000   1950.40309      0.00052
    64.01109   1930.00000   1950.00743      0.00052
    64.02108   1926.00000   1949.53988      0.00052
    64.03108   1942.00000   1949.00199      0.00051
    64.04108   1913.00000   1948.39695      0.00052
    64.05109   1955.00000   1947.72671      0.00051
    64.06108   1948.00000   1946.99571      0.00051
    64.07108   1981.00000   1946.20306      0.00050
    64.08109   1902.00000   1945.35390      0.00053
    64.09109   1988.00000   1944.46851      0.00050
    64.10108   1935.00000   1943.53964      0.00052
    64.11108   1918.00000   1942.56698      0.00052
    64.12109   1957.00000   1941.55353      0.00051
    64.13109   1898.00000   1940.50432      0.00053
    64.14108   1925.00000   1939.42232      0.00052
    64.15108   1876.00000   1938.30806      0.00053
    64.16109   1950.00000   1937.16395      0.00051
    64.17109   1898.00000   1935.99456      0.00053
    64.18108   1933.00000   1934.80207      0.00052
    64.19109   1922.00000   1933.58468      0.00052
    64.20109   1938.00000   1932.34764      0.00052
    64.21109   1858.00000   1931.09107      0.00054
    64.22108   1885.00000   1929.81723      0.00053
    64.23109   1831.00000   1928.52272      0.00055
    64.24109   1886.00000   1927.21153      0.00053
    64.25109   1836.00000   1925.88207      0.00054
    64.26109   1910.00000   1924.53354      0.00052
    64.27109   1885.00000   1923.16453      0.00053
    64.28109   1885.00000   1921.77266      0.00053
    64.29109   1915.00000   1920.35441      0.00052
    64.30109   1867.00000   1918.90558      0.00054
    64.31109   1865.00000   1917.41991      0.00054
    64.32109   1904.00000   1915.87701      0.00053
    64.33109   1918.00000   1914.28024      0.00052
    64.34109   1809.00000   1912.76971      0.00055
    64.35109   1761.00000   1911.23185      0.00057
    64.36109   1912.00000   1909.69743      0.00052
    64.37109   1875.00000   1908.14109      0.00053
    64.38109   1870.00000   1906.55965      0.00053
    64.39109   1876.00000   1904.95210      0.00053
    64.40109   1865.00000   1903.31738      0.00054
    64.41109   1830.00000   1901.65442      0.00055
    64.42109   1940.00000   1899.96201      0.00052
    64.43109   1813.00000   1898.23854      0.00055
    64.44109   1814.00000   1896.48107      0.00055
    64.45110   1830.00000   1894.68490      0.00055
    64.46109   1813.00000   1892.86619      0.00055
    64.47109   1897.00000   1891.03124      0.00053
    64.48109   1863.00000   1889.17114      0.00054
    64.49110   1929.00000   1887.28228      0.00052
    64.50109   1856.00000   1885.37158      0.00054
    64.51109   1825.00000   1883.43489      0.00055
    64.52110   1868.00000   1881.47451      0.00054
    64.53110   1735.00000   1879.49868      0.00058
    64.54109   1859.00000   1877.51010      0.00054
    64.55109   1832.00000   1875.49232      0.00055
    64.56110   1850.00000   1873.45297      0.00054
    64.57110   1905.00000   1871.40139      0.00052
    64.58109   1819.00000   1869.34000      0.00055
    64.59109   1859.00000   1867.26695      0.00054
    64.60110   1875.00000   1865.18460      0.00053
    64.61110   1863.00000   1863.09959      0.00054
    64.62109   1944.00000   1861.01442      0.00051
    64.63110   1888.00000   1858.92528      0.00053
    64.64110   1810.00000   1856.84101      0.00055
    64.65110   1882.00000   1854.76204      0.00053
    64.66109   1834.00000   1852.69294      0.00055
    64.67110   1837.00000   1850.63000      0.00054
    64.68110   1842.00000   1848.58190      0.00054
    64.69110   1858.00000   1846.54899      0.00054
    64.70110   1765.00000   1844.53367      0.00057
    64.71110   1856.00000   1842.53833      0.00054
    64.72110   1824.00000   1840.56540      0.00055
    64.73110   1888.00000   1838.61756      0.00053
    64.74110   1838.00000   1836.69883      0.00054
    64.75110   1926.00000   1834.81147      0.00052
    64.76110   1833.00000   1832.94088      0.00055
    64.77110   1864.00000   1831.08843      0.00054
    64.78110   1799.00000   1829.25579      0.00056
    64.79110   1861.00000   1827.47287      0.00054
    64.80110   1859.00000   1825.73262      0.00054
    64.81110   1850.00000   1824.01853      0.00054
    64.82110   1857.00000   1822.33588      0.00054
    64.83110   1894.00000   1820.72482      0.00053
    64.84110   1816.00000   1819.16250      0.00055
    64.85110   1899.00000   1817.64336      0.00053
    64.86110   1845.00000   1816.16807      0.00054
    64.87110   1787.00000   1814.73615      0.00056
    64.88110   1830.00000   1813.34738      0.00055
    64.89111   1769.00000   1812.01339      0.00057
    64.90110   1842.00000   1810.74559      0.00054
    64.91110   1785.00000   1809.53239      0.00056
    64.92110   1830.00000   1808.37405      0.00055
    64.93111   1803.00000   1807.27057      0.00055
    64.94110   1831.00000   1806.22607      0.00055
    64.95110   1767.00000   1805.23799      0.00057
    64.96111   1835.00000   1804.30689      0.00054
    64.97111   1812.00000   1803.43467      0.00055
    64.98110   1789.00000   1802.62082      0.00056
    64.99110   1833.00000   1801.86295      0.00055
    65.00111   1905.00000   1801.15996      0.00052
    65.01111   1833.00000   1800.51123      0.00055
    65.02110   1853.00000   1799.91360      0.00054
    65.03111   1868.00000   1799.36024      0.00054
    65.04111   1847.00000   1798.84666      0.00054
    65.05111   1861.00000   1798.38407      0.00054
    65.06110   1816.00000   1797.99435      0.00055
    65.07111   1841.00000   1797.65118      0.00054
    65.08111   1835.00000   1797.34855      0.00054
    65.09111   1787.00000   1797.08223      0.00056
    65.10110   1821.00000   1796.84811      0.00055
    65.11111   1851.00000   1796.64071      0.00054
    65.12111   1844.00000   1796.45517      0.00054
    65.13111   1786.00000   1796.28581      0.00056
    65.14111   1822.00000   1796.13025      0.00055
    65.15111   1816.00000   1795.98059      0.00055
    65.16111   1863.00000   1795.82951      0.00054
    65.17111   1833.00000   1795.66999      0.00055
    65.18111   1855.00000   1795.49476      0.00054
    65.19111   1843.00000   1795.29620      0.00054
    65.20111   1847.00000   1795.06631      0.00054
    65.21111   1831.00000   1794.79574      0.00055
    65.22111   1917.00000   1794.47607      0.00052
    65.23111   1849.00000   1794.10790      0.00054
    65.24111   1842.00000   1793.67789      0.00054
    65.25111   1900.00000   1793.17487      0.00053
    65.26111   1856.00000   1792.58838      0.00054
    65.27111   1884.00000   1791.90635      0.00053
    65.28111   1856.00000   1791.11562      0.00054
    65.29111   1818.00000   1790.19836      0.00055
    65.30111   1853.00000   1789.11438      0.00054
    65.31111   1864.00000   1787.89601      0.00054
    65.32111   1925.00000   1786.78745      0.00052
    65.33112   1847.00000   1785.60955      0.00054
    65.34111   1814.00000   1784.33896      0.00055
    65.35111   1888.00000   1782.97326      0.00053
    65.36111   1865.00000   1781.51567      0.00054
    65.37112   1928.00000   1779.96751      0.00052
    65.38111   1915.00000   1778.33711      0.00052
    65.39111   1842.00000   1776.62411      0.00054
    65.40112   1910.00000   1774.83316      0.00052
    65.41112   1887.00000   1772.97324      0.00053
    65.42111   1846.00000   1771.05033      0.00054
    65.43111   1882.00000   1769.06672      0.00053
    65.44112   1841.00000   1767.02851      0.00054
    65.45112   1870.00000   1764.94615      0.00053
    65.46111   1925.00000   1762.82619      0.00052
    65.47112   1848.00000   1760.66858      0.00054
    65.48112   1820.00000   1758.48595      0.00055
    65.49112   1793.00000   1756.28222      0.00056
    65.50111   1764.00000   1754.06548      0.00057
    65.51112   1787.00000   1751.83479      0.00056
    65.52112   1810.00000   1749.60257      0.00055
    65.53112   1811.00000   1747.37249      0.00055
    65.54111   1837.00000   1745.15322      0.00054
    65.55112   1825.00000   1742.94682      0.00055
    65.56112   1777.00000   1740.76951      0.00056
    65.57112   1807.00000   1738.60835      0.00055
    65.58112   1797.00000   1736.44785      0.00056
    65.59112   1857.00000   1734.30607      0.00054
    65.60112   1779.00000   1732.19068      0.00056
    65.61112   1703.00000   1730.10435      0.00059
    65.62112   1793.00000   1728.04933      0.00056
    65.63112   1802.00000   1726.02769      0.00055
    65.64112   1719.00000   1724.04124      0.00058
    65.65112   1791.00000   1722.09163      0.00056
    65.66112   1817.00000   1720.18031      0.00055
    65.67112   1827.00000   1718.30859      0.00055
    65.68112   1799.00000   1716.47760      0.00056
    65.69112   1804.00000   1714.68838      0.00055
    65.70112   1757.00000   1712.94183      0.00057
    65.71112   1723.00000   1711.23877      0.00058
    65.72112   1818.00000   1709.57991      0.00055
    65.73112   1739.00000   1707.96590      0.00058
    65.74112   1719.00000   1706.39732      0.00058
    65.75112   1759.00000   1704.87468      0.00057
    65.76112   1796.00000   1703.39845      0.00056
    65.77113   1740.00000   1701.96764      0.00057
    65.78112   1806.00000   1700.58688      0.00055
    65.79112   1722.00000   1699.25228      0.00058
    65.80112   1809.00000   1697.96558      0.00055
    65.81113   1723.00000   1696.72587      0.00058
    65.82112   1745.00000   1695.53707      0.00057
    65.83112   1780.00000   1694.39579      0.00056
    65.84113   1766.00000   1693.30241      0.00057
    65.85113   1724.00000   1692.25934      0.00058
    65.86112   1721.00000   1691.26664      0.00058
    65.87112   1707.00000   1690.32249      0.00059
    65.88113   1723.00000   1689.42720      0.00058
    65.89113   1785.00000   1688.58271      0.00056
    65.90112   1726.00000   1687.78897      0.00058
    65.91113   1751.00000   1687.04373      0.00057
    65.92113   1823.00000   1686.34917      0.00055
    65.93113   1678.00000   1685.70419      0.00060
    65.94112   1680.00000   1685.10879      0.00060
    65.95113   1745.00000   1684.56038      0.00057
    65.96113   1844.00000   1684.05918      0.00054
    65.97113   1670.00000   1683.60213      0.00060
    65.98112   1765.00000   1683.18552      0.00057
    65.99113   1748.00000   1682.79969      0.00057
    66.00113   1785.00000   1682.45120      0.00056
    66.01113   1743.00000   1682.19262      0.00057
    66.02113   1784.00000   1681.98690      0.00056
    66.03113   1702.00000   1681.82632      0.00059
    66.04113   1631.00000   1681.70970      0.00061
    66.05113   1719.00000   1681.63580      0.00058
    66.06113   1719.00000   1681.60339      0.00058
    66.07113   1757.00000   1681.61137      0.00057
    66.08113   1738.00000   1681.65881      0.00058
    66.09113   1760.00000   1681.74510      0.00057
    66.10113   1764.00000   1681.87007      0.00057
    66.11113   1775.00000   1682.03401      0.00056
    66.12113   1731.00000   1682.23779      0.00058
    66.13113   1679.00000   1682.48286      0.00060
    66.14113   1709.00000   1682.77124      0.00059
    66.15113   1749.00000   1683.10549      0.00057
    66.16113   1823.00000   1683.48863      0.00055
    66.17113   1766.00000   1683.92413      0.00057
    66.18113   1747.00000   1684.41583      0.00057
    66.19113   1748.00000   1684.96790      0.00057
    66.20113   1742.00000   1685.58487      0.00057
    66.21114   1797.00000   1686.27237      0.00056
    66.22113   1747.00000   1687.03342      0.00057
    66.23113   1790.00000   1687.87599      0.00056
    66.24113   1791.00000   1688.80549      0.00056
    66.25114   1751.00000   1689.82971      0.00057
    66.26113   1704.00000   1690.95249      0.00059
    66.27113   1770.00000   1692.18468      0.00056
    66.28114   1765.00000   1693.53446      0.00057
    66.29114   1818.00000   1695.00693      0.00055
    66.30113   1694.00000   1696.60933      0.00059
    66.31113   1751.00000   1698.35194      0.00057
    66.32114   1782.00000   1700.24108      0.00056
    66.33114   1749.00000   1702.27704      0.00057
    66.34113   1685.00000   1704.46123      0.00059
    66.35114   1717.00000   1706.79943      0.00058
    66.36114   1707.00000   1709.27968      0.00059
    66.37114   1780.00000   1711.89468      0.00056
    66.38113   1756.00000   1714.62637      0.00057
    66.39114   1739.00000   1717.46142      0.00058
    66.40114   1672.00000   1720.36173      0.00060
    66.41114   1603.00000   1723.29142      0.00062
    66.42113   1710.00000   1726.19822      0.00058
    66.43114   1730.00000   1729.02903      0.00058
    66.44114   1757.00000   1731.70008      0.00057
    66.45114   1699.00000   1734.12384      0.00059
    66.46114   1747.00000   1736.20542      0.00057
    66.47114   1745.00000   1737.86945      0.00057
    66.48114   1799.00000   1738.99714      0.00056
    66.49114   1716.00000   1739.49648      0.00058
    66.50114   1707.00000   1739.30466      0.00059
    66.51114   1720.00000   1738.39467      0.00058
    66.52114   1727.00000   1736.78066      0.00058
    66.53114   1707.00000   1734.51636      0.00059
    66.54114   1717.00000   1731.68705      0.00058
    66.55114   1753.00000   1728.39731      0.00057
    66.56114   1723.00000   1724.75835      0.00058
    66.57114   1694.00000   1720.87746      0.00059
    66.58114   1694.00000   1716.85123      0.00059
    66.59114   1670.00000   1712.76225      0.00060
    66.60114   1719.00000   1708.67851      0.00058
    66.61115   1637.00000   1704.65037      0.00061
    66.62114   1758.00000   1700.73181      0.00057
    66.63114   1654.00000   1696.94275      0.00060
    66.64114   1722.00000   1693.30995      0.00058
    66.65115   1641.00000   1689.84538      0.00061
    66.66114   1746.00000   1686.56788      0.00057
    66.67114   1639.00000   1683.47104      0.00061
    66.68114   1685.00000   1680.55703      0.00059
    66.69115   1692.00000   1677.81825      0.00059
    66.70114   1649.00000   1675.25389      0.00061
    66.71114   1693.00000   1672.84297      0.00059
    66.72115   1702.00000   1670.58381      0.00059
    66.73115   1700.00000   1668.50490      0.00059
    66.74114   1680.00000   1666.57170      0.00060
    66.75114   1716.00000   1664.76616      0.00058
    66.76115   1630.00000   1663.07952      0.00061
    66.77115   1697.00000   1661.50656      0.00059
    66.78114   1651.00000   1660.03921      0.00061
    66.79115   1583.00000   1658.66628      0.00063
    66.80115   1690.00000   1657.38554      0.00059
    66.81115   1681.00000   1656.18945      0.00059
    66.82114   1714.00000   1655.07363      0.00058
    66.83115   1637.00000   1654.03509      0.00061
    66.84115   1736.00000   1653.07813      0.00058
    66.85115   1651.00000   1652.19428      0.00061
    66.86115   1642.00000   1651.38021      0.00061
    66.87115   1639.00000   1650.63374      0.00061
    66.88115   1709.00000   1649.95291      0.00059
    66.89115   1689.00000   1649.33595      0.00059
    66.90115   1623.00000   1648.78124      0.00062
    66.91115   1619.00000   1648.28723      0.00062
    66.92115   1682.00000   1647.85245      0.00059
    66.93115   1696.00000   1647.47549      0.00059
    66.94115   1618.00000   1647.15497      0.00062
    66.95115   1582.00000   1646.88950      0.00063
    66.96115   1648.00000   1646.67774      0.00061
    66.97115   1706.00000   1646.51833      0.00059
    66.98115   1666.00000   1646.40992      0.00060
    66.99115   1659.00000   1646.35114      0.00060
    67.00115   1662.00000   1646.34061      0.00060
    67.01115   1598.00000   1646.37698      0.00063
    67.02115   1624.00000   1646.45884      0.00062
    67.03115   1653.00000   1646.58481      0.00060
    67.04115   1644.00000   1646.75349      0.00061
    67.05116   1618.00000   1646.96370      0.00062
    67.06115   1633.00000   1647.21335      0.00061
    67.07115   1754.00000   1647.50174      0.00057
    67.08115   1712.00000   1647.82725      0.00058
    67.09116   1678.00000   1648.18887      0.00060
    67.10115   1697.00000   1648.58412      0.00059
    67.11115   1675.00000   1649.01280      0.00060
    67.12115   1576.00000   1649.47324      0.00063
    67.13116   1703.00000   1649.96468      0.00059
    67.14115   1657.00000   1650.48441      0.00060
    67.15115   1712.00000   1651.03279      0.00058
    67.16116   1655.00000   1651.60882      0.00060
    67.17116   1662.00000   1652.21034      0.00060
    67.18115   1654.00000   1652.83634      0.00060
    67.19115   1585.00000   1653.48724      0.00063
    67.20116   1588.00000   1654.16236      0.00063
    67.21116   1599.00000   1654.85969      0.00063
    67.22115   1650.00000   1655.57863      0.00061
    67.23116   1717.00000   1656.32093      0.00058
    67.24116   1582.00000   1657.08404      0.00063
    67.25116   1688.00000   1657.86848      0.00059
    67.26115   1695.00000   1658.67327      0.00059
    67.27116   1628.00000   1659.50079      0.00061
    67.28116   1605.00000   1660.34860      0.00062
    67.29116   1597.00000   1661.21755      0.00063
    67.30116   1615.00000   1662.10774      0.00062
    67.31116   1644.00000   1663.01919      0.00061
    67.32116   1660.00000   1663.95189      0.00060
    67.33116   1681.00000   1664.90547      0.00059
    67.34116   1705.00000   1665.88002      0.00059
    67.35116   1641.00000   1666.87902      0.00061
    67.36116   1664.00000   1667.90044      0.00060
    67.37116   1744.00000   1668.94339      0.00057
    67.38116   1640.00000   1670.00729      0.00061
    67.39116   1711.00000   1671.09132      0.00058
    67.40116   1683.00000   1672.19437      0.00059
    67.41116   1676.00000   1673.31492      0.00060
    67.42116   1689.00000   1674.45105      0.00059
    67.43116   1700.00000   1675.60039      0.00059
    67.44116   1668.00000   1676.76003      0.00060
    67.45116   1649.00000   1677.92652      0.00061
    67.46116   1646.00000   1679.09582      0.00061
    67.47116   1658.00000   1680.26329      0.00060
    67.48116   1640.00000   1681.42364      0.00061
    67.49117   1686.00000   1682.57207      0.00059
    67.50116   1682.00000   1683.69865      0.00059
    67.51116   1618.00000   1684.79963      0.00062
    67.52116   1658.00000   1685.86615      0.00060
    67.53117   1680.00000   1686.89096      0.00060
    67.54116   1616.00000   1687.86235      0.00062
    67.55116   1638.00000   1688.77375      0.00061
    67.56116   1667.00000   1689.61553      0.00060
    67.57117   1654.00000   1690.38705      0.00060
    67.58116   1660.00000   1691.07590      0.00060
    67.59116   1659.00000   1691.67675      0.00060
    67.60117   1709.00000   1692.18579      0.00059
    67.61117   1611.00000   1692.59266      0.00062
    67.62116   1677.00000   1692.87605      0.00060
    67.63116   1684.00000   1693.04066      0.00059
    67.64117   1585.00000   1693.08707      0.00063
    67.65117   1633.00000   1693.01387      0.00061
    67.66116   1709.00000   1692.82130      0.00059
    67.67117   1668.00000   1692.50984      0.00060
    67.68117   1612.00000   1692.08300      0.00062
    67.69117   1654.00000   1691.54433      0.00060
    67.70116   1659.00000   1690.89925      0.00060
    67.71117   1616.00000   1690.15022      0.00062
    67.72117   1601.00000   1689.30495      0.00062
    67.73117   1661.00000   1688.38291      0.00060
    67.74117   1605.00000   1687.40843      0.00062
    67.75117   1640.00000   1686.37862      0.00061
    67.76117   1616.00000   1685.30250      0.00062
    67.77117   1622.00000   1684.19202      0.00062
    67.78117   1659.00000   1683.05952      0.00060
    67.79117   1599.00000   1681.91764      0.00063
    67.80117   1664.00000   1680.77940      0.00060
    67.81117   1633.00000   1679.65817      0.00061
    67.82117   1655.00000   1678.56782      0.00060
    67.83117   1630.00000   1677.52284      0.00061
    67.84117   1644.00000   1676.53847      0.00061
    67.85117   1608.00000   1675.63095      0.00062
    67.86117   1639.00000   1674.81767      0.00061
    67.87117   1651.00000   1674.11731      0.00061
    67.88117   1612.00000   1673.55005      0.00062
    67.89117   1623.00000   1673.13754      0.00062
    67.90117   1634.00000   1672.90291      0.00061
    67.91117   1585.00000   1672.87052      0.00063
    67.92117   1613.00000   1673.06571      0.00062
    67.93118   1645.00000   1673.51483      0.00061
    67.94117   1522.00000   1674.24146      0.00066
    67.95117   1594.00000   1675.27171      0.00063
    67.96117   1605.00000   1676.62696      0.00062
    67.97118   1702.00000   1678.32756      0.00059
    67.98117   1642.00000   1680.38124      0.00061
    67.99117   1672.00000   1682.80072      0.00060
    68.00117   1647.00000   1685.58279      0.00061
    68.01118   1603.00000   1688.71934      0.00062
    68.02117   1613.00000   1692.17657      0.00062
    68.03117   1572.00000   1695.92599      0.00064
    68.04118   1609.00000   1699.91231      0.00062
    68.05118   1569.00000   1704.05087      0.00064
    68.06117   1622.00000   1708.24159      0.00062
    68.07117   1599.00000   1712.36806      0.00063
    68.08118   1619.00000   1716.28018      0.00062
    68.09118   1618.00000   1719.79996      0.00062
    68.10117   1621.00000   1722.74806      0.00062
    68.11118   1647.00000   1724.95629      0.00061
    68.12118   1602.00000   1726.26680      0.00062
    68.13118   1648.00000   1726.57902      0.00061
    68.14117   1569.00000   1725.85540      0.00064
    68.15118   1571.00000   1724.12439      0.00064
    68.16118   1636.00000   1721.48864      0.00061
    68.17118   1622.00000   1718.09528      0.00062
    68.18118   1568.00000   1714.12061      0.00064
    68.19118   1662.00000   1709.74695      0.00060
    68.20118   1565.00000   1705.14564      0.00064
    68.21118   1614.00000   1700.46657      0.00062
    68.22118   1589.00000   1695.83382      0.00063
    68.23118   1561.00000   1691.34549      0.00064
    68.24118   1688.00000   1687.07613      0.00059
    68.25118   1621.00000   1683.07958      0.00062
    68.26118   1597.00000   1679.39200      0.00063
    68.27118   1589.00000   1676.03511      0.00063
    68.28118   1658.00000   1673.01856      0.00060
    68.29118   1560.00000   1670.34220      0.00064
    68.30118   1626.00000   1667.99846      0.00062
    68.31118   1571.00000   1665.97488      0.00064
    68.32118   1645.00000   1664.25677      0.00061
    68.33118   1688.00000   1662.83350      0.00059
    68.34118   1639.00000   1661.69760      0.00061
    68.35118   1631.00000   1660.79134      0.00061
    68.36118   1676.00000   1660.04513      0.00060
    68.37119   1657.00000   1659.45278      0.00060
    68.38118   1626.00000   1659.01097      0.00062
    68.39118   1581.00000   1658.70128      0.00063
    68.40118   1612.00000   1658.50551      0.00062
    68.41119   1657.00000   1658.40652      0.00060
    68.42118   1628.00000   1658.38922      0.00061
    68.43118   1644.00000   1658.44000      0.00061
    68.44118   1652.00000   1658.54721      0.00061
    68.45119   1659.00000   1658.70031      0.00060
    68.46118   1622.00000   1658.88533      0.00062
    68.47118   1676.00000   1659.09350      0.00060
    68.48119   1667.00000   1659.35722      0.00060
    68.49119   1719.00000   1659.67632      0.00058
    68.50118   1587.00000   1660.02615      0.00063
    68.51118   1641.00000   1660.39796      0.00061
    68.52119   1604.00000   1660.78742      0.00062
    68.53119   1666.00000   1661.18818      0.00060
    68.54118   1652.00000   1661.60418      0.00061
    68.55119   1661.00000   1662.05927      0.00060
    68.56119   1705.00000   1662.53413      0.00059
    68.57119   1671.00000   1663.02520      0.00060
    68.58118   1721.00000   1663.53135      0.00058
    68.59119   1754.00000   1664.05370      0.00057
    68.60119   1699.00000   1664.59040      0.00059
    68.61119   1658.00000   1665.14178      0.00060
    68.62119   1679.00000   1665.70778      0.00060
    68.63119   1686.00000   1666.28843      0.00059
    68.64119   1615.00000   1666.88389      0.00062
    68.65119   1734.00000   1667.49440      0.00058
    68.66119   1696.00000   1668.12031      0.00059
    68.67119   1700.00000   1668.76208      0.00059
    68.68119   1778.00000   1669.42024      0.00056
    68.69119   1727.00000   1670.09545      0.00058
    68.70119   1686.00000   1670.78843      0.00059
    68.71119   1697.00000   1671.50004      0.00059
    68.72119   1697.00000   1672.23120      0.00059
    68.73119   1687.00000   1672.98293      0.00059
    68.74119   1698.00000   1673.75638      0.00059
    68.75119   1764.00000   1674.55276      0.00057
    68.76119   1756.00000   1675.37340      0.00057
    68.77119   1747.00000   1676.21972      0.00057
    68.78119   1760.00000   1677.09324      0.00057
    68.79119   1700.00000   1677.99558      0.00059
    68.80119   1704.00000   1678.92847      0.00059
    68.81120   1689.00000   1679.89472      0.00059
    68.82119   1767.00000   1680.89327      0.00057
    68.83119   1728.00000   1681.92915      0.00058
    68.84119   1675.00000   1683.00349      0.00060
    68.85120   1725.00000   1684.11968      0.00058
    68.86119   1702.00000   1685.27661      0.00059
    68.87119   1721.00000   1686.48019      0.00058
    68.88120   1692.00000   1687.73312      0.00059
    68.89120   1733.00000   1689.03554      0.00058
    68.90119   1779.00000   1690.39006      0.00056
    68.91119   1784.00000   1691.80220      0.00056
    68.92120   1653.00000   1693.27459      0.00060
    68.93120   1730.00000   1694.80629      0.00058
    68.94119   1627.00000   1696.39874      0.00061
    68.95119   1723.00000   1698.05592      0.00058
    68.96120   1748.00000   1699.77678      0.00057
    68.97120   1713.00000   1701.55323      0.00058
    68.98119   1694.00000   1703.36870      0.00059
    68.99120   1704.00000   1705.23118      0.00059
    69.00120   1706.00000   1707.27613      0.00059
    69.01120   1678.00000   1709.43516      0.00060
    69.02119   1615.00000   1711.68810      0.00062
    69.03120   1666.00000   1714.04544      0.00060
    69.04120   1656.00000   1716.50436      0.00060
    69.05120   1703.00000   1719.07155      0.00059
    69.06120   1736.00000   1721.75143      0.00058
    69.07120   1663.00000   1724.54843      0.00060
    69.08120   1676.00000   1727.46683      0.00060
    69.09120   1689.00000   1730.51077      0.00059
    69.10120   1681.00000   1733.68395      0.00059
    69.11120   1693.00000   1736.98900      0.00059
    69.12120   1742.00000   1740.42769      0.00057
    69.13120   1759.00000   1744.00842      0.00057
    69.14120   1713.00000   1747.75276      0.00058
    69.15120   1637.00000   1751.65461      0.00061
    69.16120   1633.00000   1755.71463      0.00061
    69.17120   1655.00000   1759.93662      0.00060
    69.18120   1642.00000   1764.32414      0.00061
    69.19120   1687.00000   1768.88029      0.00059
    69.20120   1678.00000   1773.60761      0.00060
    69.21120   1727.00000   1778.50798      0.00058
    69.22120   1710.00000   1783.58242      0.00058
    69.23120   1704.00000   1788.83092      0.00059
    69.24120   1636.00000   1794.25229      0.00061
    69.25121   1662.00000   1799.84960      0.00060
    69.26120   1747.00000   1805.60134      0.00057
    69.27120   1789.00000   1811.51838      0.00056
    69.28120   1728.00000   1817.58643      0.00058
    69.29121   1645.00000   1823.80063      0.00061
    69.30120   1725.00000   1830.12810      0.00058
    69.31120   1736.00000   1836.57063      0.00058
    69.32121   1708.00000   1843.10752      0.00059
    69.33121   1672.00000   1849.70091      0.00060
    69.34120   1628.00000   1856.32183      0.00061
    69.35120   1728.00000   1862.95034      0.00058
    69.36121   1759.00000   1869.54839      0.00057
    69.37121   1663.00000   1876.05990      0.00060
    69.38120   1683.00000   1882.43760      0.00059
    69.39120   1689.00000   1888.64188      0.00059
    69.40121   1676.00000   1894.61488      0.00060
    69.41121   1678.00000   1900.28224      0.00060
    69.42120   1697.00000   1905.57559      0.00059
    69.43121   1680.00000   1910.43467      0.00060
    69.44121   1703.00000   1914.82400      0.00059
    69.45121   1712.00000   1918.80595      0.00058
    69.46120   1709.00000   1922.24178      0.00059
    69.47121   1685.00000   1925.07970      0.00059
    69.48121   1702.00000   1927.27356      0.00059
    69.49121   1717.00000   1928.79710      0.00058
    69.50121   1728.00000   1929.62928      0.00058
    69.51121   1744.00000   1929.76055      0.00057
    69.52121   1740.00000   1929.20701      0.00057
    69.53121   1672.00000   1927.98053      0.00060
    69.54121   1621.00000   1926.09901      0.00062
    69.55121   1783.00000   1923.59400      0.00056
    69.56121   1665.00000   1920.50583      0.00060
    69.57121   1716.00000   1916.88144      0.00058
    69.58121   1696.00000   1912.77279      0.00059
    69.59121   1767.00000   1908.23518      0.00057
    69.60121   1735.00000   1903.32565      0.00058
    69.61121   1600.00000   1898.10153      0.00063
    69.62121   1697.00000   1892.61910      0.00059
    69.63121   1673.00000   1886.93247      0.00060
    69.64121   1755.00000   1881.09261      0.00057
    69.65121   1731.00000   1875.14657      0.00058
    69.66121   1680.00000   1869.13700      0.00060
    69.67121   1679.00000   1863.10061      0.00060
    69.68121   1698.00000   1857.07244      0.00059
    69.69122   1797.00000   1851.09407      0.00056
    69.70121   1763.00000   1845.19803      0.00057
    69.71121   1693.00000   1839.38647      0.00059
    69.72121   1739.00000   1833.68385      0.00058
    69.73122   1665.00000   1828.10080      0.00060
    69.74121   1670.00000   1822.66891      0.00060
    69.75121   1784.00000   1817.39013      0.00056
    69.76122   1740.00000   1812.27247      0.00057
    69.77122   1686.00000   1807.28186      0.00059
    69.78121   1723.00000   1802.43801      0.00058
    69.79121   1757.00000   1797.74273      0.00057
    69.80122   1695.00000   1793.19606      0.00059
    69.81122   1746.00000   1788.80457      0.00057
    69.82121   1744.00000   1784.56449      0.00057
    69.83121   1779.00000   1780.46326      0.00056
    69.84122   1651.00000   1776.49650      0.00061
    69.85122   1732.00000   1772.66665      0.00058
    69.86121   1734.00000   1768.96756      0.00058
    69.87122   1792.00000   1765.38242      0.00056
    69.88122   1716.00000   1761.91570      0.00058
    69.89122   1741.00000   1758.55739      0.00057
    69.90121   1706.00000   1755.30417      0.00059
    69.91122   1742.00000   1752.14008      0.00057
    69.92122   1730.00000   1749.06815      0.00058
    69.93122   1771.00000   1746.07888      0.00056
    69.94122   1729.00000   1743.16607      0.00058
    69.95122   1767.00000   1740.32369      0.00057
    69.96122   1780.00000   1737.54594      0.00056
    69.97122   1742.00000   1734.82724      0.00057
    69.98122   1700.00000   1732.16228      0.00059
    69.99122   1698.00000   1729.54604      0.00059
    70.00122   1675.00000   1726.97379      0.00060
    70.01122   1702.00000   1724.44108      0.00059
    70.02122   1763.00000   1721.94374      0.00057
    70.03122   1728.00000   1719.47785      0.00058
    70.04122   1728.00000   1717.04057      0.00058
    70.05122   1720.00000   1714.63081      0.00058
    70.06122   1654.00000   1712.24495      0.00060
    70.07122   1715.00000   1709.88103      0.00058
    70.08122   1705.00000   1707.53836      0.00059
    70.09122   1745.00000   1705.21518      0.00057
    70.10122   1738.00000   1702.90455      0.00058
    70.11122   1794.00000   1700.60814      0.00056
    70.12122   1728.00000   1698.32656      0.00058
    70.13123   1719.00000   1696.05723      0.00058
    70.14122   1760.00000   1693.80673      0.00057
    70.15122   1732.00000   1691.56845      0.00058
    70.16122   1761.00000   1689.34488      0.00057
    70.17123   1770.00000   1687.13430      0.00056
    70.18122   1734.00000   1684.94381      0.00058
    70.19122   1739.00000   1682.76749      0.00058
    70.20123   1743.00000   1680.60606      0.00057
    70.21123   1718.00000   1678.46448      0.00058
    70.22122   1739.00000   1676.34339      0.00058
    70.23122   1682.00000   1674.23915      0.00059
    70.24123   1688.00000   1672.15221      0.00059
    70.25123   1691.00000   1670.08678      0.00059
    70.26122   1727.00000   1668.04253      0.00058
    70.27122   1701.00000   1666.01476      0.00059
    70.28123   1714.00000   1664.00191      0.00058
    70.29123   1682.00000   1662.00099      0.00059
    70.30122   1676.00000   1660.01061      0.00060
    70.31123   1667.00000   1658.07564      0.00060
    70.32123   1698.00000   1656.19411      0.00059
    70.33123   1716.00000   1654.34847      0.00058
    70.34122   1691.00000   1652.53477      0.00059
    70.35123   1701.00000   1650.74823      0.00059
    70.36123   1694.00000   1648.99478      0.00059
    70.37123   1666.00000   1647.27311      0.00060
    70.38123   1642.00000   1645.58362      0.00061
    70.39123   1722.00000   1643.92668      0.00058
    70.40123   1725.00000   1642.30256      0.00058
    70.41123   1687.00000   1640.71150      0.00059
    70.42123   1709.00000   1639.15357      0.00059
    70.43123   1696.00000   1637.62852      0.00059
    70.44123   1607.00000   1636.13571      0.00062
    70.45123   1741.00000   1634.67401      0.00057
    70.46123   1717.00000   1633.24135      0.00058
    70.47123   1678.00000   1631.83379      0.00060
    70.48123   1713.00000   1630.44221      0.00058
    70.49123   1687.00000   1629.06130      0.00059
    70.50123   1655.00000   1627.73816      0.00060
    70.51123   1659.00000   1626.47384      0.00060
    70.52123   1729.00000   1625.24533      0.00058
    70.53123   1757.00000   1624.04816      0.00057
    70.54123   1767.00000   1622.88189      0.00057
    70.55123   1678.00000   1621.74833      0.00060
    70.56123   1704.00000   1620.64740      0.00059
    70.57124   1621.00000   1619.57959      0.00062
    70.58123   1696.00000   1618.55414      0.00059
    70.59123   1621.00000   1617.57421      0.00062
    70.60123   1701.00000   1616.61291      0.00059
    70.61124   1604.00000   1615.65901      0.00062
    70.62123   1658.00000   1614.72943      0.00060
    70.63123   1682.00000   1613.82536      0.00059
    70.64124   1643.00000   1612.94637      0.00061
    70.65124   1700.00000   1612.09348      0.00059
    70.66123   1656.00000   1611.26567      0.00060
    70.67123   1656.00000   1610.45990      0.00060
    70.68124   1707.00000   1609.67441      0.00059
    70.69124   1675.00000   1608.90942      0.00060
    70.70123   1696.00000   1608.16109      0.00059
    70.71124   1690.00000   1607.41969      0.00059
    70.72124   1688.00000   1606.70147      0.00059
    70.73124   1712.00000   1606.02286      0.00058
    70.74123   1608.00000   1605.36831      0.00062
    70.75124   1650.00000   1604.73021      0.00061
    70.76124   1621.00000   1604.10870      0.00062
    70.77124   1649.00000   1603.50188      0.00061
    70.78123   1594.00000   1602.91490      0.00063
    70.79124   1591.00000   1602.34625      0.00063
    70.80124   1638.00000   1601.79395      0.00061
    70.81124   1762.00000   1601.25644      0.00057
    70.82124   1682.00000   1600.73282      0.00059
    70.83124   1611.00000   1600.22247      0.00062
    70.84124   1712.00000   1599.72478      0.00058
    70.85124   1653.00000   1599.23917      0.00060
    70.86124   1679.00000   1598.76507      0.00060
    70.87124   1681.00000   1598.30195      0.00059
    70.88124   1577.00000   1597.84928      0.00063
    70.89124   1628.00000   1597.40658      0.00061
    70.90124   1654.00000   1596.97337      0.00060
    70.91124   1621.00000   1596.54922      0.00062
    70.92124   1603.00000   1596.13371      0.00062
    70.93124   1616.00000   1595.72646      0.00062
    70.94124   1600.00000   1595.32712      0.00063
    70.95124   1645.00000   1594.93537      0.00061
    70.96124   1686.00000   1594.55090      0.00059
    70.97124   1668.00000   1594.17346      0.00060
    70.98124   1601.00000   1593.80280      0.00062
    70.99124   1630.00000   1593.43873      0.00061
    71.00124   1686.00000   1593.08105      0.00059
    71.01125   1686.00000   1592.72928      0.00059
    71.02124   1648.00000   1592.38433      0.00061
    71.03124   1646.00000   1592.04506      0.00061
    71.04124   1645.00000   1591.71173      0.00061
    71.05125   1625.00000   1591.38399      0.00062
    71.06124   1704.00000   1591.06274      0.00059
    71.07124   1611.00000   1590.74702      0.00062
    71.08125   1590.00000   1590.43684      0.00063
    71.09125   1706.00000   1590.13283      0.00059
    71.10124   1605.00000   1589.83499      0.00062
    71.11124   1670.00000   1589.54275      0.00060
    71.12125   1641.00000   1589.25613      0.00061
    71.13125   1588.00000   1588.97570      0.00063
    71.14124   1592.00000   1588.70141      0.00063
    71.15125   1656.00000   1588.43238      0.00060
    71.16125   1646.00000   1588.16930      0.00061
    71.17125   1660.00000   1587.91161      0.00060
    71.18124   1635.00000   1587.65927      0.00061
    71.19125   1689.00000   1587.41210      0.00059
    71.20125   1661.00000   1587.17050      0.00060
    71.21125   1660.00000   1586.93329      0.00060
    71.22124   1705.00000   1586.69868      0.00059
    71.23125   1652.00000   1586.46644      0.00061
    71.24125   1677.00000   1586.25057      0.00060
    71.25125   1656.00000   1586.03951      0.00060
    71.26125   1603.00000   1585.83415      0.00062
    71.27125   1608.00000   1585.63268      0.00062
    71.28125   1625.00000   1585.43431      0.00062
    71.29125   1626.00000   1585.24015      0.00062
    71.30125   1608.00000   1585.05180      0.00062
    71.31125   1621.00000   1584.86670      0.00062
    71.32125   1611.00000   1584.68388      0.00062
    71.33125   1631.00000   1584.50266      0.00061
    71.34125   1677.00000   1584.32233      0.00060
    71.35125   1619.00000   1584.14210      0.00062
    71.36125   1652.00000   1583.96113      0.00061
    71.37125   1630.00000   1583.77853      0.00061
    71.38125   1611.00000   1583.59336      0.00062
    71.39125   1621.00000   1583.40465      0.00062
    71.40125   1632.00000   1583.21137      0.00061
    71.41125   1671.00000   1583.01249      0.00060
    71.42125   1641.00000   1582.80694      0.00061
    71.43125   1585.00000   1582.59364      0.00063
    71.44125   1658.00000   1582.37154      0.00060
    71.45126   1616.00000   1582.13932      0.00062
    71.46125   1659.00000   1581.89670      0.00060
    71.47125   1625.00000   1581.64194      0.00062
    71.48125   1639.00000   1581.37435      0.00061
    71.49126   1746.00000   1581.09275      0.00057
    71.50125   1582.00000   1580.79724      0.00063
    71.51125   1599.00000   1580.48620      0.00063
    71.52126   1661.00000   1580.15898      0.00060
    71.53126   1621.00000   1579.81576      0.00062
    71.54125   1688.00000   1579.45622      0.00059
    71.55125   1615.00000   1579.07937      0.00062
    71.56126   1628.00000   1578.68508      0.00061
    71.57126   1621.00000   1578.27421      0.00062
    71.58125   1598.00000   1577.84701      0.00063
    71.59126   1629.00000   1577.40251      0.00061
    71.60126   1554.00000   1576.94259      0.00064
    71.61126   1584.00000   1576.46748      0.00063
    71.62125   1668.00000   1575.97856      0.00060
    71.63126   1616.00000   1575.47532      0.00062
    71.64126   1680.00000   1574.96047      0.00060
    71.65126   1634.00000   1574.43486      0.00061
    71.66125   1582.00000   1573.90053      0.00063
    71.67126   1617.00000   1573.35750      0.00062
    71.68126   1605.00000   1572.80924      0.00062
    71.69126   1639.00000   1572.25720      0.00061
    71.70126   1602.00000   1571.70351      0.00062
    71.71126   1676.00000   1571.15048      0.00060
    71.72126   1622.00000   1570.60057      0.00062
    71.73126   1701.00000   1570.05634      0.00059
    71.74126   1682.00000   1569.52040      0.00059
    71.75126   1597.00000   1568.99539      0.00063
    71.76126   1649.00000   1568.48378      0.00061
    71.77126   1564.00000   1567.98769      0.00064
    71.78126   1558.00000   1567.50950      0.00064
    71.79126   1662.00000   1567.05014      0.00060
    71.80126   1577.00000   1566.60986      0.00063
    71.81126   1648.00000   1566.21543      0.00061
    71.82126   1635.00000   1565.86830      0.00061
    71.83126   1569.00000   1565.56211      0.00064
    71.84126   1521.00000   1565.30709      0.00066
    71.85126   1576.00000   1565.10922      0.00063
    71.86126   1558.00000   1564.96873      0.00064
    71.87126   1644.00000   1564.88948      0.00061
    71.88126   1643.00000   1564.87585      0.00061
    71.89127   1638.00000   1564.93200      0.00061
    71.90126   1582.00000   1565.06144      0.00063
    71.91126   1682.00000   1565.26754      0.00059
    71.92126   1669.00000   1565.55263      0.00060
    71.93127   1628.00000   1565.91833      0.00061
    71.94126   1587.00000   1566.36341      0.00063
    71.95126   1586.00000   1566.89111      0.00063
    71.96127   1622.00000   1567.50654      0.00062
    71.97127   1560.00000   1568.20055      0.00064
    71.98126   1595.00000   1568.96651      0.00063
    71.99126   1648.00000   1569.79816      0.00061
    72.00127   1571.00000   1570.68488      0.00064
    72.01127   1616.00000   1571.60859      0.00062
    72.02126   1633.00000   1572.54891      0.00061
    72.03127   1616.00000   1573.48593      0.00062
    72.04127   1611.00000   1574.38883      0.00062
    72.05127   1584.00000   1575.22609      0.00063
    72.06126   1608.00000   1575.96116      0.00062
    72.07127   1613.00000   1576.55889      0.00062
    72.08127   1583.00000   1576.98070      0.00063
    72.09127   1601.00000   1577.19475      0.00062
    72.10126   1656.00000   1577.17480      0.00060
    72.11127   1591.00000   1576.90244      0.00063
    72.12127   1672.00000   1576.36460      0.00060
    72.13127   1630.00000   1575.56481      0.00061
    72.14127   1563.00000   1574.58800      0.00064
    72.15127   1598.00000   1573.47466      0.00063
    72.16127   1573.00000   1572.22214      0.00064
    72.17127   1615.00000   1570.86063      0.00062
    72.18127   1662.00000   1569.42535      0.00060
    72.19127   1622.00000   1567.94815      0.00062
    72.20127   1665.00000   1566.45708      0.00060
    72.21127   1596.00000   1564.98215      0.00063
    72.22127   1584.00000   1563.54575      0.00063
    72.23127   1592.00000   1562.15916      0.00063
    72.24127   1591.00000   1560.83556      0.00063
    72.25127   1661.00000   1559.58924      0.00060
    72.26127   1681.00000   1558.43871      0.00059
    72.27127   1565.00000   1557.42599      0.00064
    72.28127   1602.00000   1556.58224      0.00062
    72.29128   1550.00000   1555.70262      0.00065
    72.30127   1605.00000   1554.84641      0.00062
    72.31127   1606.00000   1554.06212      0.00062
    72.32127   1605.00000   1553.35480      0.00062
    72.33128   1562.00000   1552.72000      0.00064
    72.34127   1569.00000   1552.15582      0.00064
    72.35127   1577.00000   1551.65621      0.00063
    72.36127   1601.00000   1551.21683      0.00062
    72.37128   1670.00000   1550.83135      0.00060
    72.38127   1602.00000   1550.50095      0.00062
    72.39127   1615.00000   1550.23498      0.00062
    72.40128   1551.00000   1550.01971      0.00064
    72.41128   1668.00000   1549.85116      0.00060
    72.42127   1608.00000   1549.72569      0.00062
    72.43127   1615.00000   1549.64012      0.00062
    72.44128   1678.00000   1549.59202      0.00060
    72.45128   1643.00000   1549.57921      0.00061
    72.46127   1652.00000   1549.59955      0.00061
    72.47128   1696.00000   1549.65135      0.00059
    72.48128   1596.00000   1549.73296      0.00063
    72.49128   1694.00000   1549.84310      0.00059
    72.50127   1603.00000   1549.98050      0.00062
    72.51128   1565.00000   1550.14470      0.00064
    72.52128   1643.00000   1550.33448      0.00061
    72.53128   1634.00000   1550.54940      0.00061
    72.54128   1572.00000   1550.78898      0.00064
    72.55128   1659.00000   1551.05283      0.00060
    72.56128   1644.00000   1551.34065      0.00061
    72.57128   1625.00000   1551.65218      0.00062
    72.58128   1614.00000   1551.98711      0.00062
    72.59128   1675.00000   1552.34487      0.00060
    72.60128   1631.00000   1552.72541      0.00061
    72.61128   1619.00000   1553.13248      0.00062
    72.62128   1615.00000   1553.56440      0.00062
    72.63128   1634.00000   1554.02052      0.00061
    72.64128   1613.00000   1554.50081      0.00062
    72.65128   1604.00000   1555.00528      0.00062
    72.66128   1634.00000   1555.53372      0.00061
    72.67128   1639.00000   1556.08565      0.00061
    72.68128   1614.00000   1556.66320      0.00062
    72.69128   1571.00000   1557.27061      0.00064
    72.70128   1613.00000   1557.90471      0.00062
    72.71128   1540.00000   1558.56504      0.00065
    72.72128   1666.00000   1559.25176      0.00060
    72.73129   1692.00000   1559.96557      0.00059
    72.74128   1662.00000   1560.70363      0.00060
    72.75128   1751.00000   1561.46689      0.00057
    72.76128   1696.00000   1562.25389      0.00059
    72.77129   1615.00000   1563.06136      0.00062
    72.78128   1623.00000   1563.88118      0.00062
    72.79128   1658.00000   1564.70860      0.00060
    72.80128   1616.00000   1565.52504      0.00062
    72.81129   1597.00000   1566.30879      0.00063
    72.82128   1653.00000   1567.12913      0.00060
    72.83128   1577.00000   1568.09888      0.00063
    72.84129   1575.00000   1569.11587      0.00063
    72.85129   1590.00000   1570.15938      0.00063
    72.86128   1647.00000   1571.22911      0.00061
    72.87128   1679.00000   1572.32694      0.00060
    72.88129   1624.00000   1573.45252      0.00062
    72.89129   1651.00000   1574.60301      0.00061
    72.90128   1596.00000   1575.77756      0.00063
    72.91129   1608.00000   1576.97866      0.00062
    72.92129   1668.00000   1578.20115      0.00060
    72.93129   1631.00000   1579.44384      0.00061
    72.94128   1631.00000   1580.70156      0.00061
    72.95129   1608.00000   1581.97148      0.00062
    72.96129   1616.00000   1583.25932      0.00062
    72.97129   1663.00000   1584.60514      0.00060
    72.98129   1600.00000   1585.97854      0.00063
    72.99129   1668.00000   1587.37394      0.00060
    73.00129   1635.00000   1588.79072      0.00061
    73.01129   1677.00000   1590.22820      0.00060
    73.02129   1615.00000   1591.68573      0.00062
    73.03129   1660.00000   1593.16303      0.00060
    73.04129   1663.00000   1594.66000      0.00060
    73.05129   1647.00000   1596.17575      0.00061
    73.06129   1627.00000   1597.70973      0.00061
    73.07129   1700.00000   1599.26160      0.00059
    73.08129   1650.00000   1600.83109      0.00061
    73.09129   1738.00000   1602.41808      0.00058
    73.10129   1631.00000   1604.02256      0.00061
    73.11129   1640.00000   1605.64470      0.00061
    73.12129   1619.00000   1607.28483      0.00062
    73.13129   1638.00000   1608.94352      0.00061
    73.14129   1651.00000   1610.62151      0.00061
    73.15129   1580.00000   1612.31977      0.00063
    73.16129   1587.00000   1614.03950      0.00063
    73.17130   1590.00000   1615.78389      0.00063
    73.18129   1587.00000   1617.54931      0.00063
    73.19129   1697.00000   1619.34280      0.00059
    73.20129   1702.00000   1621.16437      0.00059
    73.21130   1581.00000   1623.01768      0.00063
    73.22129   1672.00000   1624.90176      0.00060
    73.23129   1653.00000   1626.82993      0.00060
    73.24129   1633.00000   1628.79953      0.00061
    73.25130   1696.00000   1630.81482      0.00059
    73.26129   1708.00000   1632.87236      0.00059
    73.27129   1689.00000   1634.98061      0.00059
    73.28130   1685.00000   1637.14117      0.00059
    73.29130   1624.00000   1639.34946      0.00062
    73.30129   1641.00000   1641.60079      0.00061
    73.31129   1652.00000   1643.89380      0.00061
    73.32130   1689.00000   1646.26229      0.00059
    73.33130   1666.00000   1648.74713      0.00060
    73.34129   1650.00000   1651.31587      0.00061
    73.35130   1679.00000   1653.96830      0.00060
    73.36130   1739.00000   1656.69757      0.00058
    73.37130   1711.00000   1659.52171      0.00058
    73.38129   1729.00000   1662.43188      0.00058
    73.39130   1725.00000   1665.43080      0.00058
    73.40130   1692.00000   1668.50793      0.00059
    73.41130   1647.00000   1671.66556      0.00061
    73.42130   1737.00000   1674.90485      0.00058
    73.43130   1664.00000   1678.23012      0.00060
    73.44130   1687.00000   1681.65028      0.00059
    73.45130   1702.00000   1685.17980      0.00059
    73.46130   1678.00000   1688.83897      0.00060
    73.47130   1699.00000   1692.65311      0.00059
    73.48130   1670.00000   1696.65092      0.00060
    73.49130   1676.00000   1700.86206      0.00060
    73.50130   1639.00000   1705.31432      0.00061
    73.51130   1655.00000   1710.03088      0.00060
    73.52130   1659.00000   1715.02764      0.00060
    73.53130   1758.00000   1720.31103      0.00057
    73.54130   1735.00000   1725.87595      0.00058
    73.55130   1726.00000   1731.70355      0.00058
    73.56130   1611.00000   1737.75927      0.00062
    73.57130   1679.00000   1743.99074      0.00060
    73.58130   1752.00000   1750.32578      0.00057
    73.59130   1739.00000   1756.67076      0.00058
    73.60130   1758.00000   1762.91081      0.00057
    73.61131   1712.00000   1768.91912      0.00058
    73.62130   1668.00000   1774.53035      0.00060
    73.63130   1700.00000   1779.60996      0.00059
    73.64130   1669.00000   1784.00975      0.00060
    73.65131   1706.00000   1787.61590      0.00059
    73.66130   1682.00000   1790.34165      0.00059
    73.67130   1668.00000   1792.17112      0.00060
    73.68130   1664.00000   1793.13049      0.00060
    73.69131   1763.00000   1793.30009      0.00057
    73.70130   1726.00000   1792.80041      0.00058
    73.71130   1718.00000   1791.77569      0.00058
    73.72131   1704.00000   1790.37765      0.00059
    73.73131   1694.00000   1788.75741      0.00059
    73.74130   1649.00000   1787.04961      0.00061
    73.75130   1652.00000   1785.36557      0.00061
    73.76131   1806.00000   1783.79926      0.00055
    73.77131   1735.00000   1782.42725      0.00058
    73.78130   1744.00000   1781.30373      0.00057
    73.79131   1888.00000   1780.46431      0.00053
    73.80131   1758.00000   1779.93662      0.00057
    73.81131   1653.00000   1779.73245      0.00060
    73.82130   1799.00000   1779.85415      0.00056
    73.83131   1685.00000   1780.29643      0.00059
    73.84131   1757.00000   1781.04486      0.00057
    73.85131   1717.00000   1782.07963      0.00058
    73.86131   1668.00000   1783.37527      0.00060
    73.87131   1717.00000   1784.90183      0.00058
    73.88131   1728.00000   1786.62580      0.00058
    73.89131   1798.00000   1788.51088      0.00056
    73.90131   1722.00000   1790.51894      0.00058
    73.91131   1754.00000   1792.60873      0.00057
    73.92131   1738.00000   1794.74349      0.00058
    73.93131   1709.00000   1796.92163      0.00059
    73.94131   1688.00000   1799.10933      0.00059
    73.95131   1733.00000   1801.26725      0.00058
    73.96131   1712.00000   1803.37244      0.00058
    73.97131   1772.00000   1805.40877      0.00056
    73.98131   1763.00000   1807.36537      0.00057
    73.99131   1717.00000   1809.23660      0.00058
    74.00131   1727.00000   1811.02160      0.00058
    74.01131   1779.00000   1812.72384      0.00056
    74.02131   1739.00000   1814.35032      0.00058
    74.03131   1726.00000   1815.91078      0.00058
    74.04131   1759.00000   1817.41687      0.00057
    74.05132   1710.00000   1818.88275      0.00058
    74.06131   1720.00000   1820.31726      0.00058
    74.07131   1724.00000   1821.73761      0.00058
    74.08131   1708.00000   1823.15457      0.00059
    74.09132   1754.00000   1824.58076      0.00057
    74.10131   1770.00000   1826.02183      0.00056
    74.11131   1818.00000   1827.49066      0.00055
    74.12132   1775.00000   1828.99454      0.00056
    74.13132   1762.00000   1830.53632      0.00057
    74.14131   1740.00000   1832.12044      0.00057
    74.15131   1735.00000   1833.75351      0.00058
    74.16132   1750.00000   1835.43808      0.00057
    74.17132   1732.00000   1837.17221      0.00058
    74.18131   1705.00000   1838.95643      0.00059
    74.19131   1734.00000   1840.79434      0.00058
    74.20132   1701.00000   1842.68552      0.00059
    74.21132   1776.00000   1844.62510      0.00056
    74.22131   1736.00000   1846.61149      0.00058
    74.23132   1785.00000   1848.64897      0.00056
    74.24132   1701.00000   1850.72941      0.00059
    74.25132   1706.00000   1852.85254      0.00059
    74.26131   1779.00000   1855.01370      0.00056
    74.27132   1805.00000   1857.21687      0.00055
    74.28132   1727.00000   1859.45274      0.00058
    74.29132   1784.00000   1861.72067      0.00056
    74.30132   1861.00000   1864.01779      0.00054
    74.31132   1735.00000   1866.34115      0.00058
    74.32132   1813.00000   1868.68780      0.00055
    74.33132   1789.00000   1871.05476      0.00056
    74.34132   1739.00000   1873.43904      0.00058
    74.35132   1849.00000   1875.83768      0.00054
    74.36132   1839.00000   1878.24775      0.00054
    74.37132   1782.00000   1880.66635      0.00056
    74.38132   1772.00000   1883.09066      0.00056
    74.39132   1822.00000   1885.51790      0.00055
    74.40132   1776.00000   1887.94539      0.00056
    74.41132   1826.00000   1890.37054      0.00055
    74.42132   1873.00000   1892.79086      0.00053
    74.43132   1741.00000   1895.20400      0.00057
    74.44132   1851.00000   1897.60772      0.00054
    74.45132   1832.00000   1899.99993      0.00055
    74.46132   1797.00000   1902.37871      0.00056
    74.47132   1807.00000   1904.74227      0.00055
    74.48132   1802.00000   1907.08904      0.00055
    74.49133   1825.00000   1909.41991      0.00055
    74.50132   1811.00000   1911.72670      0.00055
    74.51132   1905.00000   1914.01535      0.00052
    74.52132   1897.00000   1916.28268      0.00053
    74.53133   1821.00000   1918.53028      0.00055
    74.54132   1739.00000   1920.75090      0.00058
    74.55132   1825.00000   1922.95097      0.00055
    74.56133   1859.00000   1925.13027      0.00054
    74.57133   1816.00000   1927.28442      0.00055
    74.58132   1889.00000   1929.41358      0.00053
    74.59132   1899.00000   1931.52214      0.00053
    74.60133   1870.00000   1933.61025      0.00053
    74.61133   1832.00000   1935.67383      0.00055
    74.62132   1900.00000   1937.71116      0.00053
    74.63132   1873.00000   1939.72717      0.00053
    74.64133   1859.00000   1941.74436      0.00054
    74.65133   1860.00000   1943.75376      0.00054
    74.66132   1887.00000   1945.75290      0.00053
    74.67133   1811.00000   1947.74725      0.00055
    74.68133   1770.00000   1949.73300      0.00056
    74.69133   1878.00000   1951.71435      0.00053
    74.70132   1827.00000   1953.69214      0.00055
    74.71133   1842.00000   1955.67597      0.00054
    74.72133   1872.00000   1957.66163      0.00053
    74.73133   1803.00000   1959.65334      0.00055
    74.74133   1890.00000   1961.65339      0.00053
    74.75133   1919.00000   1963.66340      0.00052
    74.76133   1939.00000   1965.68311      0.00052
    74.77133   1880.00000   1967.72264      0.00053
    74.78133   1889.00000   1969.80974      0.00053
    74.79133   1872.00000   1971.93014      0.00053
    74.80133   1934.00000   1974.08466      0.00052
    74.81133   1864.00000   1976.27749      0.00054
    74.82133   1872.00000   1978.51294      0.00053
    74.83133   1846.00000   1980.79537      0.00054
    74.84133   1915.00000   1983.12924      0.00052
    74.85133   1915.00000   1985.51906      0.00052
    74.86133   1846.00000   1987.96937      0.00054
    74.87133   1931.00000   1990.48471      0.00052
    74.88133   1789.00000   1993.06958      0.00056
    74.89133   1907.00000   1995.72837      0.00052
    74.90133   1891.00000   1998.46540      0.00053
    74.91133   1918.00000   2001.28549      0.00052
    74.92133   1937.00000   2004.19244      0.00052
    74.93134   1895.00000   2007.19268      0.00053
    74.94133   1908.00000   2010.28024      0.00052
    74.95133   1948.00000   2013.46673      0.00051
    74.96133   1883.00000   2016.75090      0.00053
    74.97134   1915.00000   2020.13696      0.00052
    74.98133   1957.00000   2023.61423      0.00051
    74.99133   2001.00000   2027.19109      0.00050
    75.00134   1959.00000   2030.86412      0.00051
    75.01134   1855.00000   2034.62015      0.00054
    75.02133   1908.00000   2038.45054      0.00052
    75.03133   1880.00000   2042.35154      0.00053
    75.04134   1915.00000   2046.30845      0.00052
    75.05134   1922.00000   2050.29450      0.00052
    75.06133   1937.00000   2054.28634      0.00052
    75.07133   1976.00000   2058.26383      0.00051
    75.08134   1860.00000   2062.19360      0.00054
    75.09134   1987.00000   2066.02912      0.00050
    75.10133   1958.00000   2069.72647      0.00051
    75.11134   1935.00000   2073.24684      0.00052
    75.12134   2003.00000   2076.52502      0.00050
    75.13134   1977.00000   2079.50356      0.00051
    75.14133   1933.00000   2082.11786      0.00052
    75.15134   1905.00000   2084.34801      0.00052
    75.16134   1951.00000   2086.14347      0.00051
    75.17134   1975.00000   2087.43161      0.00051
    75.18134   1876.00000   2088.15893      0.00053
    75.19134   1969.00000   2088.28625      0.00051
    75.20134   1947.00000   2087.78453      0.00051
    75.21134   2022.00000   2086.63640      0.00049
    75.22134   1996.00000   2084.83727      0.00050
    75.23134   2011.00000   2082.39569      0.00050
    75.24134   1951.00000   2079.33304      0.00051
    75.25134   2001.00000   2075.68240      0.00050
    75.26134   2031.00000   2071.48704      0.00049
    75.27134   2020.00000   2066.79828      0.00050
    75.28134   1999.00000   2061.67302      0.00050
    75.29134   2011.00000   2056.17088      0.00050
    75.30134   1959.00000   2050.35073      0.00051
    75.31134   1903.00000   2044.26899      0.00053
    75.32134   1969.00000   2037.99391      0.00051
    75.33134   1972.00000   2031.60359      0.00051
    75.34134   2038.00000   2025.12579      0.00049
    75.35134   1981.00000   2018.59526      0.00050
    75.36134   1939.00000   2012.04505      0.00052
    75.37135   2022.00000   2005.51640      0.00049
    75.38134   2034.00000   1999.06998      0.00049
    75.39134   1890.00000   1992.69162      0.00053
    75.40134   1985.00000   1986.40398      0.00050
    75.41135   1898.00000   1980.21838      0.00053
    75.42134   1999.00000   1974.16940      0.00050
    75.43134   1997.00000   1968.25411      0.00050
    75.44135   1892.00000   1962.48746      0.00053
    75.45135   1900.00000   1956.89429      0.00053
    75.46134   2070.00000   1951.48596      0.00048
    75.47134   2017.00000   1946.26170      0.00050
    75.48135   1931.00000   1941.23006      0.00052
    75.49135   1965.00000   1936.40693      0.00051
    75.50134   1979.00000   1931.79553      0.00051
    75.51134   1916.00000   1927.38863      0.00052
    75.52135   1969.00000   1923.18719      0.00051
    75.53135   1966.00000   1919.19849      0.00051
    75.54134   1994.00000   1915.41969      0.00050
    75.55135   1975.00000   1911.83664      0.00051
    75.56135   1951.00000   1908.45642      0.00051
    75.57135   1968.00000   1905.27085      0.00051
    75.58134   1912.00000   1902.27783      0.00052
    75.59135   2002.00000   1899.46340      0.00050
    75.60135   1967.00000   1896.83059      0.00051
    75.61135   1979.00000   1894.37073      0.00051
    75.62135   1967.00000   1892.07790      0.00051
    75.63135   1960.00000   1889.94613      0.00051
    75.64135   1991.00000   1887.96940      0.00050
    75.65135   2017.00000   1886.14172      0.00050
    75.66135   2029.00000   1884.45715      0.00049
    75.67135   1987.00000   1882.90982      0.00050
    75.68135   1910.00000   1881.49394      0.00052
    75.69135   1979.00000   1880.20384      0.00051
    75.70135   1951.00000   1879.03396      0.00051
    75.71135   1899.00000   1877.97883      0.00053
    75.72135   1982.00000   1877.03291      0.00050
    75.73135   1990.00000   1876.19043      0.00050
    75.74135   1931.00000   1875.44520      0.00052
    75.75135   1952.00000   1874.79024      0.00051
    75.76135   1889.00000   1874.21611      0.00053
    75.77135   1902.00000   1873.70993      0.00053
    75.78135   1916.00000   1873.27484      0.00052
    75.79135   2002.00000   1872.94625      0.00050
    75.80135   1993.00000   1872.69567      0.00050
    75.81136   1928.00000   1872.51046      0.00052
    75.82135   1881.00000   1872.38616      0.00053
    75.83135   1910.00000   1872.31747      0.00052
    75.84135   1992.00000   1872.29954      0.00050
    75.85136   1995.00000   1872.32696      0.00050
    75.86135   2009.00000   1872.39239      0.00050
    75.87135   1951.00000   1872.49006      0.00051
    75.88136   1955.00000   1872.63064      0.00051
    75.89136   1987.00000   1872.80462      0.00050
    75.90135   1930.00000   1873.00401      0.00052
    75.91135   1984.00000   1873.22526      0.00050
    75.92136   1904.00000   1873.46453      0.00053
    75.93136   1947.00000   1873.71761      0.00051
    75.94135   1952.00000   1873.98126      0.00051
    75.95135   1967.00000   1874.25526      0.00051
    75.96136   2046.00000   1874.53648      0.00049
    75.97136   2003.00000   1874.82154      0.00050
    75.98135   1984.00000   1875.10849      0.00050
    75.99136   1932.00000   1875.39658      0.00052
    76.00136   1954.00000   1875.68399      0.00051
    76.01136   1999.00000   1875.97136      0.00050
    76.02135   1901.00000   1876.25754      0.00053
    76.03136   1978.00000   1876.54331      0.00051
    76.04136   1920.00000   1876.82825      0.00052
    76.05136   1994.00000   1877.11336      0.00050
    76.06136   1994.00000   1877.39968      0.00050
    76.07136   1930.00000   1877.68846      0.00052
    76.08136   2025.00000   1877.98119      0.00049
    76.09136   2028.00000   1878.27953      0.00049
    76.10136   1956.00000   1878.58529      0.00051
    76.11136   2066.00000   1878.90038      0.00048
    76.12136   1959.00000   1879.22680      0.00051
    76.13136   1972.00000   1879.56658      0.00051
    76.14136   1873.00000   1879.92176      0.00053
    76.15136   1876.00000   1880.29441      0.00053
    76.16136   1964.00000   1880.68652      0.00051
    76.17136   1962.00000   1881.10008      0.00051
    76.18136   2031.00000   1881.53698      0.00049
    76.19136   1877.00000   1881.99908      0.00053
    76.20136   2029.00000   1882.48811      0.00049
    76.21136   1943.00000   1883.00569      0.00051
    76.22136   2059.00000   1883.55331      0.00049
    76.23136   2074.00000   1884.13227      0.00048
    76.24136   1949.00000   1884.74367      0.00051
    76.25137   1953.00000   1885.38879      0.00051
    76.26136   2010.00000   1886.06564      0.00050
    76.27136   2051.00000   1886.77811      0.00049
    76.28136   2020.00000   1887.53286      0.00050
    76.29137   1942.00000   1888.33102      0.00051
    76.30136   1968.00000   1889.16837      0.00051
    76.31136   2002.00000   1890.04793      0.00050
    76.32137   1991.00000   1890.97080      0.00050
    76.33137   2019.00000   1891.93608      0.00050
    76.34136   2015.00000   1892.94456      0.00050
    76.35136   1992.00000   1893.99919      0.00050
    76.36137   2031.00000   1895.10103      0.00049
    76.37137   2054.00000   1896.24875      0.00049
    76.38136   2016.00000   1897.44312      0.00050
    76.39137   2027.00000   1898.68872      0.00049
    76.40137   2021.00000   1899.98280      0.00049
    76.41137   1967.00000   1901.32751      0.00051
    76.42136   2090.00000   1902.72238      0.00048
    76.43137   2033.00000   1904.17268      0.00049
    76.44137   2044.00000   1905.67511      0.00049
    76.45137   2004.00000   1907.23212      0.00050
    76.46136   2064.00000   1908.84313      0.00048
    76.47137   2083.00000   1910.51411      0.00048
    76.48137   2060.00000   1912.24128      0.00049
    76.49137   2007.00000   1914.02791      0.00050
    76.50137   1966.00000   1915.87510      0.00051
    76.51137   1976.00000   1917.78412      0.00051
    76.52137   2021.00000   1919.75641      0.00049
    76.53137   2078.00000   1921.79350      0.00048
    76.54137   2000.00000   1923.89699      0.00050
    76.55137   1926.00000   1926.06863      0.00052
    76.56137   2072.00000   1928.31029      0.00048
    76.57137   2017.00000   1930.62398      0.00050
    76.58137   2084.00000   1933.01188      0.00048
    76.59137   2088.00000   1935.47637      0.00048
    76.60137   2082.00000   1938.02003      0.00048
    76.61137   1999.00000   1940.64567      0.00050
    76.62137   1929.00000   1943.35638      0.00052
    76.63137   2075.00000   1946.15549      0.00048
    76.64137   2093.00000   1949.04669      0.00048
    76.65137   2094.00000   1952.03392      0.00048
    76.66137   2034.00000   1955.12132      0.00049
    76.67137   2064.00000   1958.31293      0.00048
    76.68137   2112.00000   1961.61405      0.00047
    76.69138   2027.00000   1965.04015      0.00049
    76.70137   2038.00000   1968.58279      0.00049
    76.71137   2136.00000   1972.25600      0.00047
    76.72137   2102.00000   1976.06443      0.00048
    76.73138   2039.00000   1980.02703      0.00049
    76.74137   1928.00000   1984.12801      0.00052
    76.75137   2067.00000   1988.41715      0.00048
    76.76138   2074.00000   1992.91630      0.00048
    76.77138   2099.00000   1997.61477      0.00048
    76.78137   2134.00000   2002.52288      0.00047
    76.79137   2068.00000   2007.66573      0.00048
    76.80138   2180.00000   2013.06069      0.00046
    76.81138   2128.00000   2018.71442      0.00047
    76.82137   2130.00000   2024.64614      0.00047
    76.83138   2127.00000   2030.90020      0.00047
    76.84138   2080.00000   2037.47761      0.00048
    76.85138   2052.00000   2044.40575      0.00049
    76.86137   2175.00000   2051.70060      0.00046
    76.87138   2078.00000   2059.40821      0.00048
    76.88138   2092.00000   2067.53086      0.00048
    76.89138   2072.00000   2076.10037      0.00048
    76.90137   2180.00000   2085.13194      0.00046
    76.91138   2190.00000   2094.67655      0.00046
    76.92138   2102.00000   2104.72965      0.00048
    76.93138   2153.00000   2115.32204      0.00046
    76.94138   2068.00000   2126.47409      0.00048
    76.95138   2086.00000   2138.20209      0.00048
    76.96138   2121.00000   2150.51945      0.00047
    76.97138   2090.00000   2163.43533      0.00048
    76.98138   2147.00000   2176.95342      0.00047
    76.99138   2159.00000   2191.07059      0.00046
    77.00138   2164.00000   2205.77517      0.00046
    77.01138   2173.00000   2221.04489      0.00046
    77.02138   2171.00000   2236.84464      0.00046
    77.03138   2270.00000   2253.12547      0.00044
    77.04138   2160.00000   2269.82224      0.00046
    77.05138   2180.00000   2286.84319      0.00046
    77.06138   2206.00000   2304.07359      0.00045
    77.07138   2174.00000   2321.37167      0.00046
    77.08138   2133.00000   2338.56606      0.00047
    77.09138   2179.00000   2355.45487      0.00046
    77.10138   2118.00000   2371.80720      0.00047
    77.11138   2158.00000   2387.36704      0.00046
    77.12138   2195.00000   2401.85892      0.00046
    77.13139   2154.00000   2415.01273      0.00046
    77.14138   2199.00000   2426.51216      0.00045
    77.15138   2213.00000   2436.14097      0.00045
    77.16138   2229.00000   2443.66998      0.00045
    77.17139   2194.00000   2448.94321      0.00046
    77.18138   2179.00000   2451.85241      0.00046
    77.19138   2087.00000   2452.39523      0.00048
    77.20139   2163.00000   2450.62409      0.00046
    77.21139   2188.00000   2446.67564      0.00046
    77.22138   2147.00000   2440.75412      0.00047
    77.23138   2144.00000   2433.08437      0.00047
    77.24139   2231.00000   2423.92683      0.00045
    77.25139   2178.00000   2413.57759      0.00046
    77.26138   2145.00000   2402.31577      0.00047
    77.27139   2169.00000   2390.36767      0.00046
    77.28139   2248.00000   2378.00441      0.00044
    77.29139   2274.00000   2365.42309      0.00044
    77.30138   2245.00000   2352.81443      0.00045
    77.31139   2147.00000   2340.28818      0.00047
    77.32139   2176.00000   2328.00144      0.00046
    77.33139   2170.00000   2316.03439      0.00046
    77.34138   2175.00000   2304.46817      0.00046
    77.35139   2198.00000   2293.31546      0.00045
    77.36139   2223.00000   2282.64151      0.00045
    77.37139   2257.00000   2272.48323      0.00044
    77.38139   2174.00000   2262.88967      0.00046
    77.39139   2253.00000   2253.82886      0.00044
    77.40139   2191.00000   2245.29208      0.00046
    77.41139   2258.00000   2237.27012      0.00044
    77.42139   2188.00000   2229.74890      0.00046
    77.43139   2212.00000   2222.71010      0.00045
    77.44139   2199.00000   2216.13097      0.00045
    77.45139   2201.00000   2209.98500      0.00045
    77.46139   2182.00000   2204.25430      0.00046
    77.47139   2221.00000   2198.93004      0.00045
    77.48139   2128.00000   2193.96962      0.00047
    77.49139   2144.00000   2189.34380      0.00047
    77.50139   2232.00000   2185.07160      0.00045
    77.51139   2253.00000   2181.10550      0.00044
    77.52139   2215.00000   2177.41490      0.00045
    77.53139   2197.00000   2173.97696      0.00046
    77.54139   2119.00000   2170.76988      0.00047
    77.55139   2132.00000   2167.77302      0.00047
    77.56139   2220.00000   2164.96692      0.00045
    77.57140   2181.00000   2162.33072      0.00046
    77.58139   2211.00000   2159.85551      0.00045
    77.59139   2175.00000   2157.51774      0.00046
    77.60139   2235.00000   2155.30580      0.00045
    77.61140   2154.00000   2153.20464      0.00046
    77.62139   2171.00000   2151.20892      0.00046
    77.63139   2128.00000   2149.30181      0.00047
    77.64140   2208.00000   2147.47427      0.00045
    77.65140   2121.00000   2145.72158      0.00047
    77.66139   2178.00000   2144.03510      0.00046
    77.67139   2257.00000   2142.40250      0.00044
    77.68140   2081.00000   2140.81353      0.00048
    77.69140   2164.00000   2139.25503      0.00046
    77.70139   2177.00000   2137.70114      0.00046
    77.71140   2098.00000   2136.16204      0.00048
    77.72140   2207.00000   2134.74174      0.00045
    77.73140   2177.00000   2133.38267      0.00046
    77.74139   2169.00000   2132.06381      0.00046
    77.75140   2152.00000   2130.77692      0.00046
    77.76140   2171.00000   2129.52434      0.00046
    77.77140   2164.00000   2128.30371      0.00046
    77.78139   2118.00000   2127.11535      0.00047
    77.79140   2176.00000   2125.95498      0.00046
    77.80140   2198.00000   2124.82552      0.00045
    77.81140   2191.00000   2123.72522      0.00046
    77.82140   2262.00000   2122.65354      0.00044
    77.83140   2235.00000   2121.60995      0.00045
    77.84140   2256.00000   2120.59394      0.00044
    77.85140   2305.00000   2119.60494      0.00043
    77.86140   2232.00000   2118.64238      0.00045
    77.87140   2244.00000   2117.70565      0.00045
    77.88140   2160.00000   2116.79407      0.00046
    77.89140   2172.00000   2115.90693      0.00046
    77.90140   2163.00000   2115.04349      0.00046
    77.91140   2146.00000   2114.20293      0.00047
    77.92140   2149.00000   2113.38439      0.00047
    77.93140   2214.00000   2112.58694      0.00045
    77.94140   2159.00000   2111.80948      0.00046
    77.95140   2152.00000   2111.05079      0.00046
    77.96140   2157.00000   2110.30931      0.00046
    77.97141   2242.00000   2109.58189      0.00045
    77.98140   2141.00000   2108.86826      0.00047
    77.99140   2144.00000   2108.17107      0.00047
    78.00140   2139.00000   2107.49327      0.00047
    78.01141   2233.00000   2106.82911      0.00045
    78.02140   2191.00000   2106.17846      0.00046
    78.03140   2175.00000   2105.53829      0.00046
    78.04140   2160.00000   2104.90828      0.00046
    78.05141   2148.00000   2104.28683      0.00047
    78.06140   2127.00000   2103.67485      0.00047
    78.07140   2164.00000   2103.06943      0.00046
    78.08141   2167.00000   2102.46938      0.00046
    78.09141   2095.00000   2101.87450      0.00048
    78.10140   2111.00000   2101.28310      0.00047
    78.11140   2160.00000   2100.69164      0.00046
    78.12141   2190.00000   2100.09643      0.00046
    78.13141   2206.00000   2099.49073      0.00045
    78.14140   2053.00000   2098.87318      0.00049
    78.15141   2112.00000   2098.29001      0.00047
    78.16141   2104.00000   2097.71636      0.00048
    78.17141   2068.00000   2097.14342      0.00048
    78.18140   2082.00000   2096.57123      0.00048
    78.19141   2134.00000   2095.99766      0.00047
    78.20141   2047.00000   2095.42411      0.00049
    78.21141   2128.00000   2094.84973      0.00047
    78.22141   2095.00000   2094.27432      0.00048
    78.23141   2110.00000   2093.69771      0.00047
    78.24141   2115.00000   2093.11978      0.00047
    78.25141   2109.00000   2092.54046      0.00047
    78.26141   2044.00000   2091.95973      0.00049
    78.27141   2190.00000   2091.37761      0.00046
    78.28141   2182.00000   2090.79417      0.00046
    78.29141   2087.00000   2090.20950      0.00048
    78.30141   2117.00000   2089.62377      0.00047
    78.31141   2049.00000   2089.03713      0.00049
    78.32141   2059.00000   2088.44979      0.00049
    78.33141   2052.00000   2087.86189      0.00049
    78.34141   2002.00000   2087.27375      0.00050
    78.35141   2159.00000   2086.68651      0.00046
    78.36141   2123.00000   2086.10021      0.00047
    78.37141   2063.00000   2085.51514      0.00048
    78.38141   2055.00000   2084.93176      0.00049
    78.39141   2117.00000   2084.35057      0.00047
    78.40141   2035.00000   2083.77213      0.00049
    78.41142   2088.00000   2083.19644      0.00048
    78.42141   2100.00000   2082.62580      0.00048
    78.43141   2128.00000   2082.05916      0.00047
    78.44141   2047.00000   2081.49775      0.00049
    78.45142   2102.00000   2080.94174      0.00048
    78.46141   2056.00000   2080.39346      0.00049
    78.47141   2006.00000   2079.85206      0.00050
    78.48141   1982.00000   2079.31884      0.00050
    78.49142   2010.00000   2078.79410      0.00050
    78.50141   2021.00000   2078.28020      0.00049
    78.51141   2057.00000   2077.77646      0.00049
    78.52142   2152.00000   2077.28378      0.00046
    78.53142   2150.00000   2076.80402      0.00047
    78.54141   2042.00000   2076.33805      0.00049
    78.55141   2037.00000   2075.88590      0.00049
    78.56142   2080.00000   2075.44855      0.00048
    78.57142   2168.00000   2075.02783      0.00046
    78.58141   2139.00000   2074.62467      0.00047
    78.59142   2097.00000   2074.23892      0.00048
    78.60142   2037.00000   2073.87274      0.00049
    78.61142   2042.00000   2073.52678      0.00049
    78.62141   2061.00000   2073.20239      0.00049
    78.63142   2043.00000   2072.89972      0.00049
    78.64142   2054.00000   2072.62073      0.00049
    78.65142   2133.00000   2072.36621      0.00047
    78.66142   2050.00000   2072.13726      0.00049
    78.67142   2070.00000   2071.93496      0.00048
    78.68142   2107.00000   2071.76043      0.00047
    78.69142   2078.00000   2071.61479      0.00048
    78.70142   2006.00000   2071.49918      0.00050
    78.71142   1977.00000   2071.41471      0.00051
    78.72142   2158.00000   2071.36254      0.00046
    78.73142   2144.00000   2071.34382      0.00047
    78.74142   2060.00000   2071.35969      0.00049
    78.75142   2054.00000   2071.41132      0.00049
    78.76142   2067.00000   2071.49986      0.00048
    78.77142   2082.00000   2071.62647      0.00048
    78.78142   2047.00000   2071.79223      0.00049
    78.79142   2057.00000   2071.99819      0.00049
    78.80142   2017.00000   2072.24513      0.00050
    78.81142   2019.00000   2072.53378      0.00050
    78.82142   2159.00000   2072.86667      0.00046
    78.83142   2040.00000   2073.24600      0.00049
    78.84142   2017.00000   2073.67191      0.00050
    78.85143   2054.00000   2074.14577      0.00049
    78.86142   2024.00000   2074.66714      0.00049
    78.87142   2160.00000   2075.23870      0.00046
    78.88142   2095.00000   2075.86105      0.00048
    78.89143   2117.00000   2076.53602      0.00047
    78.90142   2021.00000   2077.26254      0.00049
    78.91142   2135.00000   2078.04381      0.00047
    78.92142   2126.00000   2078.88017      0.00047
    78.93143   2055.00000   2079.77353      0.00049
    78.94142   2036.00000   2080.72205      0.00049
    78.95142   2140.00000   2081.72944      0.00047
    78.96143   2034.00000   2082.79675      0.00049
    78.97143   2102.00000   2083.92261      0.00048
    78.98142   2034.00000   2085.10752      0.00049
    78.99142   2059.00000   2086.35441      0.00049
    79.00143   2129.00000   2087.66399      0.00047
    79.01143   2059.00000   2089.03399      0.00049
    79.02142   2077.00000   2090.46440      0.00048
    79.03143   2022.00000   2091.95969      0.00049
    79.04143   2013.00000   2093.51519      0.00050
    79.05143   2049.00000   2095.13191      0.00049
    79.06142   2051.00000   2096.80734      0.00049
    79.07143   2127.00000   2098.54549      0.00047
    79.08143   2114.00000   2100.33942      0.00047
    79.09143   2038.00000   2102.18931      0.00049
    79.10143   2065.00000   2104.09530      0.00048
    79.11143   2093.00000   2106.05276      0.00048
    79.12143   2021.00000   2108.05769      0.00049
    79.13143   2070.00000   2110.10548      0.00048
    79.14143   2191.00000   2112.19042      0.00046
    79.15143   2086.00000   2114.30436      0.00048
    79.16143   2094.00000   2116.44018      0.00048
    79.17143   2082.00000   2118.60855      0.00048
    79.18143   2061.00000   2120.79999      0.00049
    79.19143   2060.00000   2122.99845      0.00049
    79.20143   2117.00000   2125.19349      0.00047
    79.21143   2129.00000   2127.37484      0.00047
    79.22143   2150.00000   2129.53139      0.00047
    79.23143   2152.00000   2131.65128      0.00046
    79.24143   2148.00000   2133.72196      0.00047
    79.25143   2062.00000   2135.73031      0.00048
    79.26143   2149.00000   2137.66283      0.00047
    79.27143   2102.00000   2139.50578      0.00048
    79.28143   2092.00000   2141.24544      0.00048
    79.29144   2092.00000   2142.86982      0.00048
    79.30143   2064.00000   2144.36144      0.00048
    79.31143   2140.00000   2145.71261      0.00047
    79.32143   2148.00000   2146.91070      0.00047
    79.33144   2117.00000   2147.94678      0.00047
    79.34143   2079.00000   2148.80999      0.00048
    79.35143   2086.00000   2149.49653      0.00048
    79.36143   2067.00000   2150.00103      0.00048
    79.37144   2097.00000   2150.32118      0.00048
    79.38143   2180.00000   2150.45642      0.00046
    79.39143   2119.00000   2150.40979      0.00047
    79.40144   2157.00000   2150.18450      0.00046
    79.41144   2183.00000   2149.78716      0.00046
    79.42143   2140.00000   2149.22616      0.00047
    79.43143   2056.00000   2148.50977      0.00049
    79.44144   2104.00000   2147.64844      0.00048
    79.45144   2120.00000   2146.65602      0.00047
    79.46143   2062.00000   2145.54569      0.00048
    79.47144   2139.00000   2144.32714      0.00047
    79.48144   2115.00000   2143.01769      0.00047
    79.49144   2137.00000   2141.62979      0.00047
    79.50143   2096.00000   2140.17848      0.00048
    79.51144   2137.00000   2138.67235      0.00047
    79.52144   2181.00000   2137.12856      0.00046
    79.53144   2036.00000   2135.55758      0.00049
    79.54144   2072.00000   2133.97064      0.00048
    79.55144   2060.00000   2132.37818      0.00049
    79.56144   2119.00000   2130.78980      0.00047
    79.57144   2124.00000   2129.21419      0.00047
    79.58144   2136.00000   2127.65911      0.00047
    79.59144   2080.00000   2126.13148      0.00048
    79.60144   2122.00000   2124.63726      0.00047
    79.61144   2038.00000   2123.18144      0.00049
    79.62144   2106.00000   2121.76788      0.00047
    79.63144   2191.00000   2120.39843      0.00046
    79.64144   2162.00000   2119.07554      0.00046
[truncated: 89,396 more chars]
