# Supplementary material for: Structure determination from unindexed powder data from scratch by a global optimization approach using pattern comparison based on cross-correlation functions
Source: Acta Crystallogr B Struct Sci Cryst Eng Mater. 2022 Mar 16;78(Pt 2):195–213. doi: 10.1107/S2052520622001500 (PMC9004021; doi:10.1107/S2052520622001500)
Supplement: Supplementary file 2 [file b-78-00195-DFQsup2.hkl]

data_DFQ
_cell_length_a    14.2169(17)
_cell_length_b    3.76791(22)
_cell_length_c    13.7214(15)
_cell_angle_alpha 90
_cell_angle_beta  102.298(14)
_cell_angle_gamma 90
_shelx_F_squared_multiplier 1
loop_
_symmetry_equiv_pos_as_xyz
    '-x, -y, -z'
    '-x, y+1/2, -z+1/2'
    'x, -y+1/2, z+1/2'
    'x, y, z'
loop_
_refln_index_h
_refln_index_k
_refln_index_l
_refln_F_squared_calc
_refln_F_squared_meas
_refln_F_squared_sigma
_refln_observed_status
   1   0   0       37.47       36.96     26.13 o
   2   0   0       67.76       75.48     33.33 o
   0   0   2       54.51       55.11     25.27 o
   1   0  -2      118.22      121.12     34.86 o
   1   0   2       22.83       22.16      5.03 o
   2   0  -2        1.55        1.59      0.22 o
   3   0   0       33.97       33.34      6.49 o
   2   0   2        0.00        0.00      0.02 o
   3   0  -2       49.06       48.65      3.73 o
   1   1   0      200.46      191.64    137.60 o
   0   1   1      123.34      119.61     28.23 o
   1  -1  -1       61.99       62.04     19.83 o
   3   0   2       16.77       17.05      2.07 o
   4   0   0      127.69      129.37     21.45 o
   1   1   1      608.89      627.41     74.82 o
   1   0  -4       44.67       48.34      7.31 o
   4   0  -2        1.85        2.04      0.64 o
   0   0   4       31.97       33.56      8.15 o
   2   1   0      988.65     1018.86    277.75 o
   2   0  -4       16.16       16.39      1.90 o
   2  -1  -1      408.24      408.13     19.49 o
   0   1   2        0.03        0.03      0.05 o
   1  -1  -2       19.58       19.72      3.18 o
   2   1   1      173.44      172.87     30.16 o
   1   1   2       80.91       80.13     12.27 o
   1   0   4       79.40       77.80      7.41 o
   2  -1  -2        5.56        5.46      0.85 o
   3   0  -4       19.80       18.52      2.63 o
   3  -1  -1       13.37       12.98      1.09 o
   3   1   0        0.99        0.99      0.17 o
   1  -1  -3       33.62       33.75      3.13 o
   0   1   3        0.33        0.33      0.08 o
   2   1   2       28.78       29.20      2.16 o
   4   0   2       42.87       44.12      2.76 o
   3  -1  -2        0.04        0.04      0.05 o
   2  -1  -3       18.79       19.23      1.20 o
   2   0   4       32.33       33.71      2.19 o
   5   0  -2       46.01       47.76      3.91 o
   3   1   1       74.86       76.72      3.80 o
   5   0   0        1.86        1.93      0.23 o
   1   1   3       10.91       11.33      0.67 o
   4   0  -4       35.45       36.34      1.84 o
   3  -1  -3        2.15        2.17      0.31 o
   4  -1  -1       12.38       11.91      1.47 o
   3   1   2        1.56        1.58      0.18 o
   4   1   0        2.05        2.11      0.28 o
   2   1   3       41.62       42.77      1.55 o
   1  -1  -4       60.89       64.11     17.43 o
   4  -1  -2        9.67       10.06      0.64 o
   0   1   4        5.94        6.49      1.06 o
   2  -1  -4       22.15       22.73      1.19 o
   3   0   4        2.58        2.65      0.28 o
   4   1   1       13.78       13.78      0.72 o
   5   0  -4        3.80        3.72      1.75 o
   1   1   4        2.30        2.20      0.35 o
   5   0   2       22.89       22.35      0.89 o
   4  -1  -3       40.04       39.37      1.36 o
   3  -1  -4        8.57        8.41      0.49 o
   6   0  -2        0.18        0.17      0.14 o
   6   0   0       11.73       11.23      0.56 o
   3   1   3       38.56       37.79      1.14 o
   1   0  -6        0.14        0.13      0.08 o
   2   0  -6       74.77       75.63      2.26 o
   4   1   2       11.26       11.19      0.56 o
   5  -1  -1       13.64       14.27      1.14 o
   2   1   4       56.35       57.01      2.80 o
   5  -1  -2      146.95      147.78      7.18 o
   5   1   0       10.28       10.30      0.63 o
   0   0   6       43.10       43.14      2.72 o
   1  -1  -5        7.19        7.05      0.74 o
   3   0  -6       55.03       53.85      2.59 o
   4  -1  -4       21.37       21.29      0.88 o
   2  -1  -5        3.13        3.05      0.26 o
   4   0   4       42.98       42.10      1.66 o
   0   1   5       12.88       12.52      1.08 o
   5  -1  -3       67.28       67.79      1.87 o
   5   1   1       12.91       13.06      0.60 o
   1   0   6        0.79        0.81      0.17 o
   6   0  -4        3.07        3.15      0.37 o
   3  -1  -5        2.95        3.03      0.35 o
   1   1   5       13.18       14.04      0.74 o
   4   0  -6       41.64       44.29      2.20 o
   4   1   3       48.75       50.63      1.59 o
   3   1   4      145.24      152.15      4.80 o
   6   0   2        3.40        3.54      0.30 o
   5  -1  -4        4.72        4.79      0.39 o
   7   0  -2      276.27      270.88     48.05 o
   5   1   2        0.65        0.66      0.10 o
   4  -1  -5       24.24       24.63      1.18 o
   2   0   6        1.83        1.86      0.26 o
   6  -1  -1       17.45       17.81      0.75 o
   6  -1  -2       40.11       41.84      1.66 o
   2   1   5        1.58        1.69      0.25 o
   7   0   0        0.77        0.80      0.13 o
   6   1   0       31.08       32.45      1.74 o
   5   0  -6        6.88        6.93      0.56 o
   1  -1  -6       17.13       16.93      1.31 o
   2  -1  -6       19.51       17.53      6.85 o
   5   0   4      184.41      181.72      7.41 o
   6  -1  -3       57.36       56.15      2.55 o
   0   1   6       23.08       22.68      1.25 o
   3  -1  -6       13.05       12.91      0.69 o
   6   1   1       22.15       21.90      1.12 o
   7   0  -4        7.59        7.49      0.51 o
   4   1   4        1.42        1.41      0.22 o
   0   2   0        0.31        0.31      0.05 o
   5  -1  -5        5.97        5.89      0.29 o
   5   1   3       58.57       57.63      1.55 o
   1   2   0       28.81       28.13      0.97 o
   0   2   1        2.57        2.51      0.21 o
   3   0   6       11.36       11.09      0.57 o
   1   1   6        0.07        0.07      0.06 o
   1  -2  -1       17.90       17.40      0.79 o
   3   1   5       16.86       16.41      0.82 o
   6  -1  -4        1.83        1.79      0.18 o
   1   2   1        0.48        0.46      0.10 o
   4  -1  -6       35.18       34.20      1.49 o
   2   2   0        6.04        5.74      0.37 o
   2  -2  -1       22.80       21.66      1.26 o
   0   2   2       43.03       41.01      2.23 o
   6   0  -6        9.66        9.34      0.59 o
   1  -2  -2        2.68        2.57      0.21 o
   6   1   2       31.42       30.62      0.95 o
   7   0   2        0.15        0.14      0.11 o
   2   2   1        1.64        1.61      0.13 o
   1   2   2        4.31        4.24      0.26 o
   7  -1  -1       18.80       18.51      0.91 o
   7  -1  -2        7.67        7.56      0.50 o
   2  -2  -2       11.74       11.62      0.58 o
   8   0  -2        3.34        3.31      0.28 o
   2   1   6        1.89        1.85      0.30 o
   7   1   0        0.01        0.01      0.08 o
   7  -1  -3       25.83       27.40      2.27 o
   3  -2  -1       58.60       63.90      5.59 o
   6  -1  -5        2.10        2.19      0.27 o
   3   2   0      330.63      363.55     22.72 o
   1  -2  -3        1.32        1.42      0.21 o
   6   0   4       12.00       12.74      0.91 o
   5  -1  -6        2.38        2.49      0.26 o
   8   0   0        1.68        1.81      0.30 o
   2  -1  -7        6.83        7.59      1.19 o
   0   2   3        3.67        3.94      0.43 o
   1  -1  -7       71.51       77.44      4.88 o
   2   2   2        4.74        5.00      0.31 o
   5   1   4       21.05       22.05      0.83 o
   3  -2  -2        8.45        8.87      0.42 o
   4   0   6        0.99        1.03      0.13 o
   4   1   5        6.87        7.20      0.33 o
   2  -2  -3        1.05        1.09      0.14 o
   2   0  -8        0.16        0.17      0.17 o
   3   2   1      134.37      140.47      3.02 o
   3  -1  -7       33.62       35.05      1.97 o
   1   0  -8       14.93       15.65      0.73 o
   0   1   7       13.68       14.35      0.59 o
   1   2   3        7.32        7.68      0.43 o
   7   1   1        1.04        1.10      0.21 o
   8   0  -4        3.27        3.46      0.25 o
   3   0  -8       82.65       87.74      2.63 o
   6   1   3       19.28       20.19      0.85 o
   7  -1  -4        2.46        2.61      0.33 o
   0   0   8        1.19        1.25      0.19 o
   3  -2  -3        5.55        5.68      0.40 o
   7   0  -6        1.90        1.94      0.28 o
   3   1   6        1.54        1.58      0.24 o
   4  -2  -1       82.53       81.10      8.33 o
   4  -1  -7       61.38       61.30      2.93 o
   1   1   7        4.02        3.93      0.38 o
   3   2   2       50.39       50.25      1.59 o
   4   2   0       63.49       62.23      3.26 o
   4   0  -8        1.74        1.71      0.20 o
   2   2   3       53.05       52.49      1.98 o
   1  -2  -4       26.90       26.41      1.34 o
   4  -2  -2       49.73       48.43      1.92 o
   0   2   4       12.92       12.54      0.72 o
   2  -2  -4       17.37       17.02      0.71 o
   6  -1  -6       11.51       11.26      0.47 o
   7   1   2        0.83        0.81      0.17 o
   4   2   1        2.30        2.25      0.25 o
   1   0   8        2.21        2.16      0.30 o
   7  -1  -5        3.51        3.43      0.40 o
   1   2   4       31.40       30.69      1.08 o
   4  -2  -3       26.24       25.74      0.91 o
   8  -1  -2        4.95        4.81      0.40 o
   8  -1  -1       25.41       24.73      1.14 o
   3  -2  -4       13.94       13.71      0.63 o
   8   0   2       35.54       34.67      1.18 o
   5  -1  -7        9.93        9.71      0.69 o
   5   0  -8        4.22        4.12      0.40 o
   2   1   7        5.23        5.00      0.45 o
   5   1   5        0.08        0.08      0.07 o
   8  -1  -3       16.95       16.56      0.66 o
   5   0   6        0.57        0.56      0.16 o
   3   2   3        4.60        4.57      0.33 o
   9   0  -2        0.00        0.00      0.08 o
   6   1   4       39.38       39.14      1.22 o
   8   1   0        0.44        0.43      0.12 o
   4   2   2       11.26       11.28      0.50 o
   5  -2  -1        9.23        9.34      0.47 o
   7   0   4       18.50       18.67      0.72 o
   4   1   6        0.62        0.64      0.14 o
   2   2   4       48.95       49.47      1.75 o
   2  -1  -8        5.46        5.75      0.42 o
   5  -2  -2        0.65        0.67      0.13 o
   5   2   0        9.60        9.82      0.55 o
   1  -1  -8       30.30       31.35      1.25 o
   2   0   8        1.38        1.42      0.19 o
   1  -2  -5        0.50        0.50      0.12 o
   4  -2  -4       18.93       19.06      0.78 o
   8  -1  -4        0.45        0.46      0.14 o
   3  -1  -8        3.81        3.89      0.33 o
   2  -2  -5        0.01        0.01      0.01 o
   9   0   0        2.88        2.91      0.24 o
   0   2   5        0.39        0.39      0.08 o
   8   0  -6        1.38        1.39      0.19 o
   7   1   3       15.23       15.31      0.71 o
   8   1   1        5.41        5.41      0.35 o
   9   0  -4        0.58        0.58      0.16 o
   0   1   8        4.23        4.22      0.40 o
   5  -2  -3        0.04        0.04      0.03 o
   5   2   1        0.56        0.56      0.09 o
   7  -1  -6        0.08        0.08      0.07 o
   6   0  -8        4.70        4.68      0.46 o
   3  -2  -5        0.09        0.09      0.05 o
   6  -1  -7       12.83       12.80      0.65 o
   4  -1  -8        0.06        0.06      0.11 o
   1   2   5        0.45        0.45      0.08 o
   3   1   7        6.95        6.82      0.58 o
   4   2   3        0.88        0.88      0.13 o
   3   2   4       14.96       14.98      0.69 o
   8  -1  -5        3.05        3.06      0.26 o
   1   1   8        1.40        1.41      0.18 o
   5  -2  -4        6.39        6.40      0.37 o
   5   2   2       16.36       16.40      0.68 o
   3   0   8        0.76        0.76      0.12 o
   4  -2  -5        0.01        0.01      0.04 o
   6  -2  -1        5.03        5.01      0.31 o
   8   1   2        1.01        1.01      0.12 o
   6  -2  -2        0.46        0.46      0.10 o
   2   2   5        0.22        0.22      0.06 o
   5  -1  -8       24.55       24.64      1.06 o
   6   1   5       17.44       17.50      0.89 o
   6   2   0        9.95       10.00      0.48 o
   5   1   6        0.32        0.33      0.05 o
   6   0   6        3.55        3.57      0.30 o
   9  -1  -2       62.09       62.36      2.21 o
   1  -2  -6        8.71        8.74      0.51 o
   9  -1  -1       14.72       14.77      0.72 o
   2  -2  -6        4.11        4.13      0.35 o
   6  -2  -3        0.25        0.25      0.08 o
   7   1   4       21.55       21.65      0.93 o
   9  -1  -3       22.34       22.39      1.08 o
   7   0  -8       10.01       10.08      0.54 o
   0   2   6        7.79        7.84      0.43 o
   9   0   2        4.67        4.71      0.31 o
   2   1   8        0.06        0.06      0.05 o
   7  -1  -7        1.18        1.20      0.21 o
   3  -2  -6       25.77       26.03      1.11 o
   6   2   1        0.09        0.09      0.03 o
   4   1   7        8.59        8.79      0.50 o
   9   1   0       22.39       22.84      0.88 o
   4   2   4       32.27       32.56      1.28 o
   8  -1  -6        1.45        1.48      0.23 o
   5  -2  -5        2.74        2.76      0.23 o
   8   0   4        0.28        0.28      0.07 o
  10   0  -2        5.76        5.88      0.37 o
   5   2   3        0.58        0.59      0.09 o
   9   0  -6        1.05        1.06      0.16 o
   9  -1  -4        0.53        0.55      0.07 o
   2  -1  -9        0.27        0.28      0.06 o
   1   2   6       11.05       11.22      0.73 o
   3   2   5        0.35        0.35      0.09 o
   6  -2  -4        3.51        3.54      0.35 o
   6  -1  -8        1.65        1.67      0.18 o
   1  -1  -9       14.12       14.25      1.54 o
   3  -1  -9        2.94        2.94      0.44 o
   8   1   3       17.87       17.98      1.34 o
   4  -2  -6        0.31        0.31      0.11 o
   4   0   8        1.90        1.91      0.22 o
  10   0  -4        0.39        0.39      0.11 o
   9   1   1       15.62       15.55      0.87 o
   6   2   2        9.17        9.15      0.52 o
  10   0   0        8.61        8.55      0.52 o
   0   1   9        5.58        5.50      0.44 o
   4  -1  -9       12.59       12.38      0.60 o
   7  -2  -1        0.16        0.15      0.05 o
   7  -2  -2        0.36        0.36      0.07 o
   9  -1  -5        7.03        6.92      0.40 o
   3   1   8        5.55        5.29      0.66 o
   2   2   6        2.00        1.98      0.26 o
   2   0 -10        7.71        7.60      0.57 o
   3   0 -10        1.78        1.76      0.24 o
   7   2   0       39.06       38.55      1.46 o
   7  -2  -3        0.00        0.00      0.02 o
   1   0 -10        0.01        0.00      0.02 o
   6  -2  -5        1.96        1.94      0.17 o
   6   1   6        0.95        0.93      0.12 o
   8   0  -8        1.19        1.17      0.18 o
   5  -2  -6        3.05        3.03      0.28 o
   2  -2  -7        4.18        4.10      0.29 o
   1  -2  -7        6.90        6.72      0.41 o
   7   1   5        4.61        4.53      0.24 o
   5   2   4        1.19        1.19      0.15 o
   8  -1  -7        4.74        4.66      0.44 o
   1   1   9       52.77       50.07      5.43 o
   5  -1  -9        2.33        2.26      0.23 o
   4   0 -10       10.19        9.99      0.42 o
   4   2   5        1.02        1.01      0.11 o
   7   0   6        0.02        0.02      0.01 o
   7  -1  -8       35.06       34.77      1.51 o
   5   1   7        3.08        3.04      0.26 o
   3  -2  -7        0.80        0.80      0.11 o
   9   1   2       12.46       12.37      0.56 o
   0   2   7        8.50        8.45      0.48 o
   0   0  10        1.39        1.39      0.23 o
   7   2   1        2.81        2.81      0.22 o
   6   2   3        3.44        3.45      0.23 o
   7  -2  -4        8.76        8.81      0.53 o
   8   1   4        4.12        4.17      0.29 o
  10  -1  -2        1.70        1.72      0.16 o
   9  -1  -6        9.47        9.65      0.49 o
   3   2   6       10.67       10.83      0.54 o
  10  -1  -3        2.94        3.01      0.25 o
  10  -1  -1        5.73        5.84      0.32 o
   5   0 -10        0.53        0.54      0.13 o
   4  -2  -7        0.12        0.12      0.05 o
   1   2   7       14.91       15.26      0.74 o
   5   0   8        0.76        0.78      0.14 o
  10   0  -6        2.84        2.90      0.31 o
   4   1   8        0.07        0.07      0.04 o
   2   1   9        3.08        3.16      0.27 o
   6  -1  -9        0.12        0.12      0.11 o
   1   0  10        9.07        9.26      0.58 o
  10  -1  -4        0.07        0.07      0.04 o
   6  -2  -6       32.16       32.48      1.42 o
  10   0   2        1.45        1.47      0.20 o
  10   1   0        1.98        2.03      0.21 o
   7   2   2        2.55        2.58      0.20 o
   9   0   4        3.26        3.31      0.29 o
   7  -2  -5        0.65        0.65      0.11 o
  11   0  -2       13.80       13.87      0.60 o
   8  -2  -2       15.61       15.70      0.72 o
   8  -2  -1        0.21        0.21      0.06 o
   2  -1 -10        1.27        1.27      0.13 o
   9   1   3        1.36        1.35      0.12 o
   5  -2  -7        1.10        1.10      0.12 o
   3  -1 -10        8.53        8.29      0.82 o
   6   0 -10        0.72        0.71      0.18 o
   2   2   7        6.07        5.99      0.35 o
   5   2   5        0.22        0.22      0.05 o
   8  -2  -3        1.70        1.68      0.16 o
   1  -1 -10        7.33        7.10      0.47 o
   9   0  -8       74.80       73.87      2.94 o
   8  -1  -8       33.40       32.91      1.54 o
   6   2   4        0.02        0.02      0.04 o
  10  -1  -5        1.95        1.91      0.29 o
   8   2   0        4.86        4.78      0.31 o
  11   0  -4        0.00        0.00      0.01 o
  10   1   1       48.51       47.38      2.15 o
   4  -1 -10        0.00        0.00      0.08 o
   9  -1  -7        0.90        0.88      0.13 o
   4   2   6        0.10        0.10      0.03 o
   7   1   6        0.30        0.30      0.08 o
   2  -2  -8        2.38        2.33      0.27 o
   2   0  10      137.62      135.52      5.44 o
   1  -2  -8        7.53        7.37      0.46 o
   6   1   7        5.16        5.10      0.29 o
   0   1  10       36.21       35.29      2.42 o
  11   0   0       11.91       11.82      0.58 o
   8  -2  -4        0.01        0.01      0.01 o
   3   1   9        0.59        0.59      0.08 o
   3  -2  -8        0.05        0.05      0.05 o
   7  -1  -9        5.69        5.70      0.35 o
   8   1   5        4.41        4.42      0.31 o
   7   2   3        0.21        0.21      0.06 o
   8   2   1       15.73       15.83      0.69 o
   0   2   8        8.80        9.04      0.54 o
   1   3   0       12.60       12.80      0.56 o
   0   3   1        2.36        2.40      0.17 o
   7  -2  -6       15.55       15.62      0.81 o
   8   0   6        0.15        0.15      0.07 o
   5  -1 -10        1.13        1.16      0.16 o
   1  -3  -1        1.88        1.91      0.16 o
   6  -2  -7       41.54       41.74      1.63 o
   1   3   1        0.92        0.93      0.10 o
   4  -2  -8        4.95        4.99      0.32 o
   5   1   8        0.04        0.04      0.03 o
   3   2   7        0.24        0.24      0.06 o
   7   0 -10        1.46        1.47      0.20 o
  10  -1  -6        0.22        0.22      0.08 o
   6   0   8        0.65        0.65      0.10 o
   2   3   0        0.14        0.14      0.05 o
   1   1  10       58.65       56.23     10.69 o
   2  -3  -1        0.53        0.53      0.06 o
   0   3   2        7.59        7.58      0.40 o
  10   1   2      102.20      102.04      4.04 o
   1  -3  -2        3.42        3.41      0.22 o
   8  -2  -5        0.16        0.16      0.05 o
   1   2   8        9.57        9.58      0.57 o
   9   1   4        0.01        0.01      0.02 o
   2   3   1       11.10       11.13      0.54 o
   1   3   2        1.39        1.39      0.12 o
   2  -3  -2       31.40       31.51      1.33 o
  11  -1  -2        0.01        0.01      0.05 o
   3   0  10       34.28       34.36      1.57 o
  11  -1  -3        7.61        7.62      0.40 o
   8   2   2       35.45       35.52      1.49 o
   5  -2  -8        4.12        4.13      0.40 o
   6   2   5        0.30        0.30      0.06 o
   6  -1 -10        7.23        7.24      0.40 o
  11   0  -6       10.11       10.12      0.59 o
  11  -1  -1        0.34        0.34      0.07 o
   3  -3  -1        0.29        0.29      0.04 o
   5   2   6        0.02        0.02      0.04 o
   3   3   0        4.79        4.79      0.26 o
   9  -1  -8        1.29        1.29      0.16 o
   1  -3  -3        5.41        5.40      0.30 o
   9  -2  -2        2.11        2.11      0.20 o
   0   3   3       14.50       14.48      0.72 o
  11  -1  -4        0.61        0.61      0.12 o
   2   3   2        1.91        1.91      0.16 o
   4   1   9       28.18       28.02      1.68 o
   9  -2  -1        2.59        2.58      0.19 o
   8  -1  -9       84.67       84.61      3.81 o
   7   2   4        0.05        0.05      0.02 o
   3  -3  -2        1.20        1.20      0.12 o
   9  -2  -3        4.70        4.70      0.30 o
   2  -3  -3       22.64       22.63      1.12 o
  10   0  -8       40.07       40.07      1.88 o
   3   3   1       18.70       18.70      0.91 o
   2   1  10        0.01        0.01      0.03 o
   2   2   8        5.16        5.16      0.40 o
   1   3   3        1.72        1.73      0.13 o
   7  -2  -7        0.11        0.11      0.05 o
  11   1   0       16.52       16.54      0.92 o
  10   0   4        2.39        2.39      0.19 o
  11   0   2       29.87       29.91      1.40 o
  10  -1  -7        3.67        3.68      0.29 o
   4   2   7        1.35        1.35      0.14 o
   9   2   0       44.64       44.70      2.05 o
