# Supplementary material for: Structure determination from unindexed powder data from scratch by a global optimization approach using pattern comparison based on cross-correlation functions
Source: Acta Crystallogr B Struct Sci Cryst Eng Mater. 2022 Mar 16;78(Pt 2):195–213. doi: 10.1107/S2052520622001500 (PMC9004021; doi:10.1107/S2052520622001500)
Supplement: Supplementary file 3 [file b-78-00195-DCQsup3.hkl]

data_DCQ
_cell_length_a    3.7718(11)
_cell_length_b    6.4792(18)
_cell_length_c    15.7740(49)
_cell_angle_alpha 93.744(26)
_cell_angle_beta  92.189(21)
_cell_angle_gamma 100.918(19)
_shelx_F_squared_multiplier 1
loop_
_symmetry_equiv_pos_as_xyz
    'x, y, z'
    '-x, -y, -z'
loop_
_refln_index_h
_refln_index_k
_refln_index_l
_refln_F_squared_calc
_refln_F_squared_meas
_refln_F_squared_sigma
_refln_observed_status
   0   0   1        1.32        1.32      7.14 o
   0   0   2        0.28        0.29      1.07 o
   0   1   0        6.74        6.85     21.97 o
   0  -1   1        0.65        0.65      1.58 o
   0   1   1        5.24        5.28     16.34 o
   0   0   3        0.52        0.52      1.65 o
   0  -1   2        0.23        0.23      0.22 o
   0   1   2        5.76        5.71     11.26 o
   0  -1   3        0.08        0.08      0.11 o
   0   0   4        1.70        1.71      5.12 o
   0   1   3       10.70       10.75     16.41 o
   1   0   0        2.83        2.86      1.83 o
   1   0  -1       13.99       14.00     28.76 o
   1   0   1        7.60        7.55     12.50 o
   1  -1   0        0.30        0.29      0.39 o
   0  -1   4        3.96        3.96      8.46 o
   1  -1  -1        0.05        0.05      0.17 o
   1   0  -2       28.71       28.71    107.40 o
   1  -1   1        1.79        1.79      6.58 o
   1   0   2        3.82        3.86     14.02 o
   0   1   4        1.73        1.75      1.87 o
   1  -1  -2       74.47       74.62    317.74 o
   1  -1   2        0.01        0.01      0.01 o
   0   2   0        7.18        7.05     19.11 o
   0  -2   1        6.18        6.02     28.24 o
   0   0   5        0.00        0.00      0.01 o
   1   0  -3        1.75        1.78      9.02 o
   0   2   1        0.32        0.32      1.41 o
   0  -2   2        0.37        0.37      1.16 o
   1   1   0        3.69        3.69      9.30 o
   1   0   3        0.80        0.80      1.87 o
   1   1  -1        0.01        0.01      0.01 o
   1  -1  -3        0.39        0.38      0.39 o
   0  -1   5        0.64        0.64      1.47 o
   1  -1   3        0.01        0.01      0.01 o
   0   2   2        0.57        0.58      0.77 o
   1   1   1        0.01        0.01      0.01 o
   1   1  -2        3.97        4.01      5.75 o
   0  -2   3        0.89        0.89      0.78 o
   1   0  -4        0.02        0.02      0.02 o
   0   1   5        2.89        2.90      2.84 o
   1   1   2        0.04        0.04      0.04 o
   1  -2   0        0.73        0.73      0.57 o
   1   1  -3        3.90        3.92      4.93 o
   1  -2   1        0.15        0.15      0.14 o
   0   2   3        0.80        0.81      0.82 o
   1   0   4        2.27        2.28      2.74 o
   1  -2  -1        0.18        0.18      0.18 o
   1  -1  -4        0.02        0.02      0.03 o
   0   0   6        0.02        0.02      0.03 o
   1  -1   4        0.51        0.52      0.33 o
