# Supplementary material for: Structure determination from unindexed powder data from scratch by a global optimization approach using pattern comparison based on cross-correlation functions
Source: Acta Crystallogr B Struct Sci Cryst Eng Mater. 2022 Mar 16;78(Pt 2):195–213. doi: 10.1107/S2052520622001500 (PMC9004021; doi:10.1107/S2052520622001500)
Supplement: Supplementary file 4 [file b-78-00195-sup4.txt]

#==============================================================================

# 2,9-Dichloro-6,13-dihydroquinacridone from Rietveld refinement
# Model B1Z1

data_DCDHQ_B1Z1_RR

_chemical_name_common           '2,9-dichloro-6,13-dihydro-quinacridone'
_chemical_formula_moiety        'C20 H12 Cl2 N2 O2'
_space_group_crystal_system     triclinic
_space_group_name_H-M_alt       'P -1'
_space_group_IT_number          2
_space_group_name_Hall          '-P 1'
loop_
  _symmetry_equiv_pos_site_id
  _symmetry_equiv_pos_as_xyz
1 x,y,z
2 -x,-y,-z
_cell_length_a                  3.8471(17)
_cell_length_b                  6.7126(15)
_cell_length_c                  15.6726(60)
_cell_angle_alpha               87.522(21)
_cell_angle_beta                91.459(52)
_cell_angle_gamma               74.988(22)
_cell_volume                    390.26(25)
_cell_formula_units_Z           1
loop_
  _atom_site_label
  _atom_site_type_symbol
  _atom_site_fract_x
  _atom_site_fract_y
  _atom_site_fract_z
  _atom_site_B_iso_or_equiv
  _atom_site_U_iso_or_equiv
C2   C   -0.1054(23) 1.2187(11) 0.49361(44)  3    0.03800
C3   C   0.0603(31)  1.1167(13) 0.57030(50)  3    0.03800
C4   C   0.1619(31)  0.9182(11) 0.57736(53)  3    0.03800
H5   H   0.047(17)   1.3221(42) 0.4672(33)   3.6  0.04559
H6   H   -0.342(15)  1.3130(38) 0.5095(25)   3.6  0.04559
N7   N   0.3256(24)  0.8254(12) 0.64973(52)  3    0.03800
C8   C   0.1062(26)  1.2389(13) 0.63748(53)  3    0.03800
H9   H   0.397(16)   0.6722(44) 0.6557(20)   3.6  0.04559
O10  O   0.0099(45)  1.4132(25) 0.63088(77)  3    0.03800
C11  C   0.2900(27)  1.1357(13) 0.71256(50)  3    0.03800
C12  C   0.3966(26)  0.9304(11) 0.71676(49)  3    0.03800
C13  C   0.3670(28)  1.2441(13) 0.78089(54)  3    0.03800
H14  H   0.292(17)   1.3996(47) 0.7763(18)   3.6  0.04559
C15  C   0.5841(24)  0.8197(13) 0.78921(55)  3    0.03800
H16  H   0.661(14)   0.6538(44) 0.7898(18)   3.6  0.04559
C17  C   0.5521(30)  1.1402(14) 0.84998(61)  3    0.03800
C18  C   0.6668(26)  0.9137(13) 0.85256(56)  3    0.03800
H19  H   0.816(13)   0.8233(45) 0.9100(24)   3.6  0.04559
Cl20 Cl  0.6759(30)  1.2689(11) 0.93684(71)  3.6  0.04559

loop_
  _pd_meas_2theta_scan
  _pd_proc_intensity_total
  _pd_calc_intensity_total
  _pd_proc_ls_weight
     3.00000   1372.00000   1389.75294      0.00073
     3.02000   1403.00000   1379.68372      0.00071
     3.04000   1301.00000   1369.99606      0.00077
     3.06000   1367.00000   1360.67788      0.00073
     3.08000   1323.00000   1351.71732      0.00076
     3.10000   1361.00000   1343.10273      0.00073
     3.12000   1333.00000   1334.82267      0.00075
     3.14000   1294.00000   1326.86594      0.00077
     3.16000   1313.00000   1319.22153      0.00076
     3.18000   1271.00000   1311.87869      0.00079
     3.20000   1294.00000   1304.82684      0.00077
     3.22000   1307.00000   1298.05565      0.00077
     3.24000   1342.00000   1291.55502      0.00075
     3.26000   1302.00000   1285.31504      0.00077
     3.28000   1355.00000   1279.32603      0.00074
     3.30000   1247.00000   1273.57854      0.00080
     3.32000   1290.00000   1268.06331      0.00078
     3.34000   1254.00000   1262.77132      0.00080
     3.36000   1263.00000   1257.69376      0.00079
     3.38000   1280.00000   1252.82201      0.00078
     3.40000   1225.00000   1248.14770      0.00082
     3.42000   1238.00000   1243.66264      0.00081
     3.44000   1227.00000   1239.35886      0.00081
     3.46000   1248.00000   1235.22859      0.00080
     3.48000   1266.00000   1231.26427      0.00079
     3.50000   1237.00000   1227.45855      0.00081
     3.52000   1232.00000   1223.80427      0.00081
     3.54000   1205.00000   1220.29446      0.00083
     3.56000   1258.00000   1216.92238      0.00079
     3.58000   1249.00000   1213.68145      0.00080
     3.60000   1243.00000   1210.56529      0.00080
     3.62000   1166.00000   1207.56771      0.00086
     3.64000   1179.00000   1204.68273      0.00085
     3.66000   1214.00000   1201.90451      0.00082
     3.68000   1182.00000   1199.22743      0.00085
     3.70000   1200.00000   1196.64604      0.00083
     3.72000   1239.00000   1194.15505      0.00081
     3.74000   1250.00000   1191.74935      0.00080
     3.76000   1218.00000   1189.42403      0.00082
     3.78000   1194.00000   1187.17430      0.00084
     3.80000   1186.00000   1184.99557      0.00084
     3.82000   1245.00000   1182.88340      0.00080
     3.84000   1178.00000   1180.83352      0.00085
     3.86000   1190.00000   1178.84179      0.00084
     3.88000   1150.00000   1176.90426      0.00087
     3.90000   1159.00000   1175.01711      0.00086
     3.92000   1178.00000   1173.17666      0.00085
     3.94000   1141.00000   1171.37940      0.00088
     3.96000   1157.00000   1169.62194      0.00086
     3.98000   1168.00000   1167.90103      0.00086
     4.00000   1173.00000   1166.21358      0.00085
     4.02000   1126.00000   1164.55661      0.00089
     4.04000   1163.00000   1162.92728      0.00086
     4.06000   1125.00000   1161.32286      0.00089
     4.08000   1195.00000   1159.74078      0.00084
     4.10000   1168.00000   1158.17855      0.00086
     4.12000   1164.00000   1156.63384      0.00086
     4.14000   1201.00000   1155.10440      0.00083
     4.16000   1134.00000   1153.58811      0.00088
     4.18000   1105.00000   1152.08296      0.00090
     4.20000   1152.00000   1150.58704      0.00087
     4.22000   1097.00000   1149.09856      0.00091
     4.24000   1090.00000   1147.61582      0.00092
     4.26000   1075.00000   1146.13724      0.00093
     4.28000   1144.00000   1144.66141      0.00087
     4.30000   1142.00000   1143.18695      0.00088
     4.32000   1146.00000   1141.71265      0.00087
     4.34000   1159.00000   1140.23734      0.00086
     4.36000   1158.00000   1138.76001      0.00086
     4.38000   1171.00000   1137.27968      0.00085
     4.40000   1102.00000   1135.79553      0.00091
     4.42000   1092.00000   1134.30678      0.00092
     4.44000   1089.00000   1132.81281      0.00092
     4.46000   1141.00000   1131.31305      0.00088
     4.48000   1121.00000   1129.80706      0.00089
     4.50000   1074.00000   1128.29450      0.00093
     4.52000   1100.00000   1126.77516      0.00091
     4.54000   1172.00000   1125.24896      0.00085
     4.56000   1152.00000   1123.71605      0.00087
     4.58000   1121.00000   1122.17695      0.00089
     4.60000   1180.00000   1120.63289      0.00085
     4.62000   1082.00000   1119.08653      0.00092
     4.64000   1131.00000   1117.54323      0.00088
     4.66000   1106.00000   1116.01308      0.00090
     4.68000   1104.00000   1114.51352      0.00091
     4.70000   1170.00000   1113.07243      0.00085
     4.72000   1094.00000   1111.73056      0.00091
     4.74000   1154.00000   1110.54264      0.00087
     4.76000   1110.00000   1109.57604      0.00090
     4.78000   1127.00000   1108.90720      0.00089
     4.80000   1138.00000   1108.61651      0.00088
     4.82000   1156.00000   1108.78337      0.00087
     4.84000   1141.00000   1109.48290      0.00088
     4.86000   1112.00000   1110.78489      0.00090
     4.88000   1081.00000   1112.75490      0.00093
     4.90000   1103.00000   1115.45640      0.00091
     4.92000   1137.00000   1118.95360      0.00088
     4.94000   1126.00000   1123.31396      0.00089
     4.96000   1139.00000   1128.61037      0.00088
     4.98000   1089.00000   1134.92291      0.00092
     5.00000   1138.00000   1142.34060      0.00088
     5.02000   1078.00000   1150.96314      0.00093
     5.04000   1173.00000   1160.90273      0.00085
     5.06000   1125.00000   1172.28683      0.00089
     5.08000   1134.00000   1185.26211      0.00088
     5.10000   1181.00000   1200.00066      0.00085
     5.12000   1175.00000   1216.71255      0.00085
     5.14000   1217.00000   1235.68491      0.00082
     5.16000   1267.00000   1257.36278      0.00079
     5.18000   1201.00000   1281.70581      0.00083
     5.20000   1278.00000   1307.84939      0.00078
     5.22000   1382.00000   1337.06444      0.00072
     5.24000   1397.00000   1369.81846      0.00072
     5.26000   1378.00000   1406.57533      0.00073
     5.28000   1483.00000   1447.88642      0.00067
     5.30000   1497.00000   1494.41284      0.00067
     5.32000   1591.00000   1546.95463      0.00063
     5.34000   1641.00000   1606.48981      0.00061
     5.36000   1652.00000   1674.22776      0.00061
     5.38000   1778.00000   1751.68506      0.00056
     5.40000   1890.00000   1840.80006      0.00053
     5.42000   1944.00000   1944.11545      0.00051
     5.44000   2065.00000   2065.07451      0.00048
     5.46000   2229.00000   2208.47923      0.00045
     5.48000   2392.00000   2381.10128      0.00042
     5.50000   2583.00000   2592.23931      0.00039
     5.52000   2829.00000   2853.61109      0.00035
     5.54000   3113.00000   3177.44100      0.00032
     5.56000   3404.00000   3571.38350      0.00029
     5.58000   3857.00000   4029.77552      0.00026
     5.60000   4314.00000   4523.19412      0.00023
     5.62000   4848.00000   4991.70915      0.00021
     5.64000   5338.00000   5349.03045      0.00019
     5.66000   5647.00000   5501.98560      0.00018
     5.68000   5556.00000   5382.16810      0.00018
     5.70000   5122.00000   4977.69880      0.00020
     5.72000   4509.00000   4347.24192      0.00022
     5.74000   3605.00000   3602.60588      0.00028
     5.76000   2814.00000   2867.25954      0.00036
     5.78000   2144.00000   2236.61893      0.00047
     5.80000   1623.00000   1758.26994      0.00062
     5.82000   1363.00000   1434.00037      0.00073
     5.84000   1292.00000   1235.97591      0.00077
     5.86000   1200.00000   1126.03149      0.00083
     5.88000   1138.00000   1069.67950      0.00088
     5.90000   1114.00000   1042.19311      0.00090
     5.92000   1102.00000   1028.65239      0.00091
     5.94000   1058.00000   1021.26414      0.00095
     5.96000   1072.00000   1016.43841      0.00093
     5.98000   1044.00000   1012.68902      0.00096
     6.00000   1042.00000   1009.44594      0.00096
     6.02000   1007.00000   1006.49346      0.00099
     6.04000   1038.00000   1003.74110      0.00096
     6.06000    994.00000   1001.14113      0.00101
     6.08000   1034.00000    998.66125      0.00097
     6.10000   1073.00000    996.27589      0.00093
     6.12000    976.00000    993.96236      0.00102
     6.14000   1019.00000    991.69796      0.00098
     6.16000    995.00000    989.45616      0.00101
     6.18000   1030.00000    987.19809      0.00097
     6.20000   1065.00000    984.84137      0.00094
     6.22000   1000.00000    982.19577      0.00100
     6.24000   1035.00000    979.59117      0.00097
     6.26000   1056.00000    978.08185      0.00095
     6.28000    968.00000    976.67540      0.00103
     6.30000    974.00000    975.28346      0.00103
     6.32000    945.00000    973.90603      0.00106
     6.34000    938.00000    972.54310      0.00107
     6.36000    995.00000    971.19465      0.00101
     6.38000    963.00000    969.86065      0.00104
     6.40000   1014.00000    968.54106      0.00099
     6.42000    977.00000    967.23580      0.00102
     6.44000    950.00000    965.94483      0.00105
     6.46000    909.00000    964.66806      0.00110
     6.48000    932.00000    963.40540      0.00107
     6.50000    936.00000    962.15676      0.00107
     6.52000    968.00000    960.92202      0.00103
     6.54000    988.00000    959.70107      0.00101
     6.56000    923.00000    958.49377      0.00108
     6.58000    978.00000    957.30000      0.00102
     6.60000    950.00000    956.11960      0.00105
     6.62000    959.00000    954.95241      0.00104
     6.64000    980.00000    953.79828      0.00102
     6.66000    926.00000    952.65704      0.00108
     6.68000    959.00000    951.52849      0.00104
     6.70000    942.00000    950.41245      0.00106
     6.72000    943.00000    949.30873      0.00106
     6.74000    964.00000    948.21713      0.00104
     6.76000    960.00000    947.13742      0.00104
     6.78000    930.00000    946.06941      0.00108
     6.80000    965.00000    945.01286      0.00104
     6.82000    953.00000    943.96754      0.00105
     6.84000    905.00000    942.93323      0.00110
     6.86000    926.00000    941.90968      0.00108
     6.88000    931.00000    940.89664      0.00107
     6.90000    924.00000    939.89387      0.00108
     6.92000    925.00000    938.90110      0.00108
     6.94000    963.00000    937.91810      0.00104
     6.96000    959.00000    936.94457      0.00104
     6.98000    920.00000    935.98027      0.00109
     7.00000    963.00000    935.02493      0.00104
     7.02000    934.00000    934.07826      0.00107
     7.04000    945.00000    933.13999      0.00106
     7.06000    939.00000    932.20984      0.00106
     7.08000    983.00000    931.28754      0.00102
     7.10000    888.00000    930.37279      0.00113
     7.12000    893.00000    929.46532      0.00112
     7.14000    915.00000    928.56483      0.00109
     7.16000    902.00000    927.67104      0.00111
     7.18000    899.00000    926.78365      0.00111
     7.20000    924.00000    925.90239      0.00108
     7.22000    931.00000    925.02696      0.00107
     7.24000    899.00000    924.15706      0.00111
     7.26000    955.00000    923.29241      0.00105
     7.28000    920.00000    922.43272      0.00109
     7.30000    917.00000    921.57770      0.00109
     7.32000    979.00000    920.72706      0.00102
     7.34000    909.00000    919.88051      0.00110
     7.36000    932.00000    919.03777      0.00107
     7.38000    922.00000    918.19855      0.00108
     7.40000    865.00000    917.36256      0.00116
     7.42000    879.00000    916.52953      0.00114
     7.44000    911.00000    915.69918      0.00110
     7.46000    931.00000    914.87122      0.00107
     7.48000    898.00000    914.04540      0.00111
     7.50000    858.00000    913.22142      0.00117
     7.52000    907.00000    912.39903      0.00110
     7.54000    940.00000    911.57796      0.00106
     7.56000    923.00000    910.75795      0.00108
     7.58000    871.00000    909.93873      0.00115
     7.60000    884.00000    909.12006      0.00113
     7.62000    889.00000    908.30168      0.00112
     7.64000    909.00000    907.48335      0.00110
     7.66000    869.00000    906.66482      0.00115
     7.68000    863.00000    905.84586      0.00116
     7.70000    883.00000    905.02622      0.00113
     7.72000    855.00000    904.20569      0.00117
     7.74000    876.00000    903.38403      0.00114
     7.76000    911.00000    902.56103      0.00110
     7.78000    886.00000    901.73647      0.00113
     7.80000    900.00000    900.91014      0.00111
     7.82000    862.00000    900.08184      0.00116
     7.84000    951.00000    899.25137      0.00105
     7.86000    919.00000    898.41854      0.00109
     7.88000    901.00000    897.58316      0.00111
     7.90000    906.00000    896.74505      0.00110
     7.92000    957.00000    895.90402      0.00104
     7.94000    892.00000    895.05992      0.00112
     7.96000    907.00000    894.21258      0.00110
     7.98000    913.00000    893.36184      0.00110
     8.00000    910.00000    892.50754      0.00110
     8.02000    906.00000    891.64955      0.00110
     8.04000    872.00000    890.78772      0.00115
     8.06000    891.00000    889.92192      0.00112
     8.08000    854.00000    889.05203      0.00117
     8.10000    881.00000    888.17792      0.00114
     8.12000    864.00000    887.29948      0.00116
     8.14000    893.00000    886.41660      0.00112
     8.16000    884.00000    885.52918      0.00113
     8.18000    887.00000    884.63714      0.00113
     8.20000    842.00000    883.74037      0.00119
     8.22000    898.00000    882.83880      0.00111
     8.24000    860.00000    881.93236      0.00116
     8.26000    885.00000    881.02098      0.00113
     8.28000    877.00000    880.10459      0.00114
     8.30000    881.00000    879.18315      0.00114
     8.32000    897.00000    878.25660      0.00111
     8.34000    867.00000    877.32491      0.00115
     8.36000    924.00000    876.38803      0.00108
     8.38000    872.00000    875.44595      0.00115
     8.40000    868.00000    874.49864      0.00115
     8.42000    844.00000    873.54608      0.00118
     8.44000    843.00000    872.58827      0.00119
     8.46000    862.00000    871.62521      0.00116
     8.48000    876.00000    870.65689      0.00114
     8.50000    833.00000    869.68333      0.00120
     8.52000    864.00000    868.70456      0.00116
     8.54000    860.00000    867.72058      0.00116
     8.56000    869.00000    866.73143      0.00115
     8.58000    812.00000    865.73715      0.00123
     8.60000    854.00000    864.73777      0.00117
     8.62000    883.00000    863.73336      0.00113
     8.64000    879.00000    862.72395      0.00114
     8.66000    875.00000    861.70961      0.00114
     8.68000    908.00000    860.69040      0.00110
     8.70000    824.00000    859.66640      0.00121
     8.72000    866.00000    858.63768      0.00115
     8.74000    881.00000    857.60433      0.00114
     8.76000    851.00000    856.56642      0.00118
     8.78000    857.00000    855.52407      0.00117
     8.80000    848.00000    854.47735      0.00118
     8.82000    833.00000    853.42639      0.00120
     8.84000    847.00000    852.37128      0.00118
     8.86000    888.00000    851.31213      0.00113
     8.88000    830.00000    850.24908      0.00120
     8.90000    874.00000    849.18223      0.00114
     8.92000    831.00000    848.11173      0.00120
     8.94000    848.00000    847.03769      0.00118
     8.96000    833.00000    845.96026      0.00120
     8.98000    821.00000    844.87958      0.00122
     9.00000    832.00000    843.79579      0.00120
     9.02000    863.00000    842.70905      0.00116
     9.04000    834.00000    841.61950      0.00120
     9.06000    865.00000    840.52730      0.00116
     9.08000    850.00000    839.43262      0.00118
     9.10000    829.00000    838.33562      0.00121
     9.12000    776.00000    837.23647      0.00129
     9.14000    859.00000    836.13538      0.00116
     9.16000    872.00000    835.03251      0.00115
     9.18000    841.00000    833.92808      0.00119
     9.20000    836.00000    832.82228      0.00120
     9.22000    820.00000    831.71531      0.00122
     9.24000    840.00000    830.60741      0.00119
     9.26000    825.00000    829.49879      0.00121
     9.28000    799.00000    828.38968      0.00125
     9.30000    863.00000    827.28034      0.00116
     9.32000    826.00000    826.17102      0.00121
     9.34000    860.00000    825.06200      0.00116
     9.36000    833.00000    823.95360      0.00120
     9.38000    797.00000    822.84614      0.00125
     9.40000    837.00000    821.74002      0.00119
     9.42000    813.00000    820.63568      0.00123
     9.44000    818.00000    819.53370      0.00122
     9.46000    837.00000    818.43480      0.00119
     9.48000    817.00000    817.34006      0.00122
     9.50000    819.00000    816.25124      0.00122
     9.52000    766.00000    815.17292      0.00131
     9.54000    820.00000    814.11157      0.00122
     9.56000    821.00000    813.05138      0.00122
     9.58000    788.00000    811.96122      0.00127
     9.60000    812.00000    810.87136      0.00123
     9.62000    871.00000    809.78441      0.00115
     9.64000    819.00000    808.70059      0.00122
     9.66000    840.00000    807.62012      0.00119
     9.68000    788.00000    806.54321      0.00127
     9.70000    802.00000    805.47008      0.00125
     9.72000    773.00000    804.40095      0.00129
     9.74000    778.00000    803.33603      0.00129
     9.76000    791.00000    802.27556      0.00126
     9.78000    792.00000    801.21973      0.00126
     9.80000    806.00000    800.16877      0.00124
     9.82000    813.00000    799.12289      0.00123
     9.84000    782.00000    798.08231      0.00128
     9.86000    843.00000    797.04725      0.00119
     9.88000    807.00000    796.01792      0.00124
     9.90000    827.00000    794.99453      0.00121
     9.92000    835.00000    793.97730      0.00120
     9.94000    799.00000    792.96644      0.00125
     9.96000    790.00000    791.96217      0.00127
     9.98000    773.00000    790.96468      0.00129
    10.00000    774.00000    789.97421      0.00129
    10.02000    782.00000    788.99095      0.00128
    10.04000    768.00000    788.01512      0.00130
    10.06000    781.00000    787.04693      0.00128
    10.08000    764.00000    786.08658      0.00131
    10.10000    760.00000    785.13429      0.00132
    10.12000    764.00000    784.19028      0.00131
    10.14000    767.00000    783.25474      0.00130
    10.16000    823.00000    782.32789      0.00122
    10.18000    789.00000    781.40995      0.00127
    10.20000    784.00000    780.50112      0.00128
    10.22000    843.00000    779.60163      0.00119
    10.24000    770.00000    778.71169      0.00130
    10.26000    741.00000    777.83152      0.00135
    10.28000    742.00000    776.96135      0.00135
    10.30000    789.00000    776.10141      0.00127
    10.32000    781.00000    775.25193      0.00128
    10.34000    786.00000    774.41316      0.00127
    10.36000    810.00000    773.58535      0.00123
    10.38000    820.00000    772.76875      0.00122
    10.40000    786.00000    771.96363      0.00127
    10.42000    789.00000    771.17029      0.00127
    10.44000    809.00000    770.38902      0.00124
    10.46000    799.00000    769.62014      0.00125
    10.48000    774.00000    768.86400      0.00129
    10.50000    794.00000    768.12096      0.00126
    10.52000    757.00000    767.39143      0.00132
    10.54000    790.00000    766.67586      0.00127
    10.56000    793.00000    765.97472      0.00126
    10.58000    763.00000    765.28857      0.00131
    10.60000    801.00000    764.61801      0.00125
    10.62000    773.00000    763.96375      0.00129
    10.64000    787.00000    763.32661      0.00127
    10.66000    792.00000    762.70755      0.00126
    10.68000    735.00000    762.10777      0.00136
    10.70000    768.00000    761.52875      0.00130
    10.72000    739.00000    760.97247      0.00135
    10.74000    795.00000    760.44153      0.00126
    10.76000    776.00000    759.93954      0.00129
    10.78000    785.00000    759.47144      0.00127
    10.80000    750.00000    759.04400      0.00133
    10.82000    764.00000    758.66629      0.00131
    10.84000    744.00000    758.35028      0.00134
    10.86000    734.00000    758.11130      0.00136
    10.88000    748.00000    757.96841      0.00134
    10.90000    759.00000    757.94461      0.00132
    10.92000    725.00000    758.06702      0.00138
    10.94000    757.00000    758.36703      0.00132
    10.96000    776.00000    758.88095      0.00129
    10.98000    816.00000    759.65123      0.00123
    11.00000    748.00000    760.72862      0.00134
    11.02000    757.00000    762.17553      0.00132
    11.04000    770.00000    764.07082      0.00130
    11.06000    775.00000    766.51607      0.00129
    11.08000    783.00000    769.64295      0.00128
    11.10000    811.00000    773.61973      0.00123
    11.12000    791.00000    778.65309      0.00126
    11.14000    784.00000    784.97855      0.00128
    11.16000    782.00000    792.83124      0.00128
    11.18000    846.00000    802.38909      0.00118
    11.20000    802.00000    813.68665      0.00125
    11.22000    850.00000    826.50844      0.00118
    11.24000    888.00000    840.28470      0.00113
    11.26000    888.00000    854.02175      0.00113
    11.28000    950.00000    866.30137      0.00105
    11.30000    962.00000    875.38557      0.00104
    11.32000    974.00000    879.48300      0.00103
    11.34000    959.00000    877.24206      0.00104
    11.36000    949.00000    868.39106      0.00105
    11.38000    962.00000    854.10599      0.00104
    11.40000    914.00000    836.64356      0.00109
    11.42000    889.00000    818.44288      0.00112
    11.44000    833.00000    801.41143      0.00120
    11.46000    764.00000    786.70552      0.00131
    11.48000    771.00000    774.81004      0.00130
    11.50000    758.00000    765.70734      0.00132
    11.52000    771.00000    759.05865      0.00130
    11.54000    729.00000    754.37211      0.00137
    11.56000    760.00000    751.13624      0.00132
    11.58000    760.00000    748.90478      0.00132
    11.60000    739.00000    747.33364      0.00135
    11.62000    730.00000    746.18207      0.00137
    11.64000    705.00000    745.29433      0.00142
    11.66000    703.00000    744.57561      0.00142
    11.68000    732.00000    743.97039      0.00137
    11.70000    734.00000    743.44646      0.00136
    11.72000    732.00000    742.98466      0.00137
    11.74000    778.00000    742.57286      0.00129
    11.76000    732.00000    742.20279      0.00137
    11.78000    734.00000    741.86835      0.00136
    11.80000    708.00000    741.56480      0.00141
    11.82000    675.00000    741.28833      0.00148
    11.84000    752.00000    741.03578      0.00133
    11.86000    760.00000    740.80453      0.00132
    11.88000    759.00000    740.59237      0.00132
    11.90000    741.00000    740.39740      0.00135
    11.92000    714.00000    740.21799      0.00140
    11.94000    736.00000    740.05275      0.00136
    11.96000    700.00000    739.90043      0.00143
    11.98000    720.00000    739.75996      0.00139
    12.00000    736.00000    739.63041      0.00136
    12.02000    707.00000    739.51097      0.00141
    12.04000    692.00000    739.40090      0.00145
    12.06000    737.00000    739.29961      0.00136
    12.08000    747.00000    739.20658      0.00134
    12.10000    727.00000    739.12145      0.00138
    12.12000    756.00000    739.04409      0.00132
    12.14000    725.00000    738.97495      0.00138
    12.16000    710.00000    738.91702      0.00141
    12.18000    727.00000    738.86977      0.00138
    12.20000    708.00000    738.81390      0.00141
    12.22000    745.00000    738.76208      0.00134
    12.24000    716.00000    738.71644      0.00140
    12.26000    698.00000    738.67805      0.00143
    12.28000    673.00000    738.64821      0.00149
    12.30000    737.00000    738.62868      0.00136
    12.32000    695.00000    738.62168      0.00144
    12.34000    721.00000    738.63010      0.00139
    12.36000    722.00000    738.65771      0.00139
    12.38000    712.00000    738.70938      0.00140
    12.40000    747.00000    738.79173      0.00134
    12.42000    722.00000    738.91364      0.00139
    12.44000    710.00000    739.08761      0.00141
    12.46000    728.00000    739.33210      0.00137
    12.48000    731.00000    739.67606      0.00137
    12.50000    736.00000    740.17147      0.00136
    12.52000    696.00000    740.90501      0.00144
    12.54000    737.00000    741.96982      0.00136
    12.56000    676.00000    743.70583      0.00148
    12.58000    713.00000    745.93150      0.00140
    12.60000    687.00000    746.34667      0.00146
    12.62000    719.00000    746.65655      0.00139
    12.64000    742.00000    747.00850      0.00135
    12.66000    710.00000    747.34883      0.00141
    12.68000    763.00000    747.67587      0.00131
    12.70000    724.00000    748.02041      0.00138
    12.72000    734.00000    748.38636      0.00136
    12.74000    713.00000    748.77558      0.00140
    12.76000    693.00000    749.19015      0.00144
    12.78000    722.00000    749.63242      0.00139
    12.80000    687.00000    750.10505      0.00146
    12.82000    723.00000    750.61104      0.00138
    12.84000    725.00000    751.15380      0.00138
    12.86000    683.00000    751.73720      0.00146
    12.88000    686.00000    752.36562      0.00146
    12.90000    750.00000    753.04409      0.00133
    12.92000    716.00000    753.77834      0.00140
    12.94000    736.00000    754.57494      0.00136
    12.96000    756.00000    755.44146      0.00132
    12.98000    745.00000    756.38662      0.00134
    13.00000    775.00000    757.42054      0.00129
    13.02000    723.00000    758.55499      0.00138
    13.04000    729.00000    759.80372      0.00137
    13.06000    732.00000    761.18293      0.00137
    13.08000    781.00000    762.71185      0.00128
    13.10000    771.00000    764.41375      0.00130
    13.12000    722.00000    766.31736      0.00139
    13.14000    737.00000    768.45831      0.00136
    13.16000    777.00000    770.88629      0.00129
    13.18000    788.00000    773.70042      0.00127
    13.20000    732.00000    777.05591      0.00137
    13.22000    771.00000    781.12338      0.00130
    13.24000    779.00000    786.21021      0.00128
    13.26000    787.00000    792.78750      0.00127
    13.28000    776.00000    801.54323      0.00129
    13.30000    783.00000    813.43962      0.00128
    13.32000    808.00000    829.76483      0.00124
    13.34000    859.00000    852.17540      0.00116
    13.36000    916.00000    882.73484      0.00109
    13.38000    973.00000    923.97116      0.00103
    13.40000   1025.00000    978.99296      0.00098
    13.42000   1093.00000   1051.71395      0.00091
    13.44000   1207.00000   1147.23750      0.00083
    13.46000   1372.00000   1272.43937      0.00073
    13.48000   1584.00000   1436.72438      0.00063
    13.50000   1765.00000   1652.76496      0.00057
    13.52000   2113.00000   1936.71683      0.00047
    13.54000   2485.00000   2307.00278      0.00040
    13.56000   2891.00000   2780.50250      0.00035
    13.58000   3437.00000   3365.33162      0.00029
    13.60000   4030.00000   4050.74477      0.00025
    13.62000   4796.00000   4796.92825      0.00021
    13.64000   5542.00000   5529.49361      0.00018
    13.66000   6061.00000   6143.79584      0.00016
    13.68000   6526.00000   6522.12150      0.00015
    13.70000   6502.00000   6564.52762      0.00015
    13.72000   6256.00000   6230.79478      0.00016
    13.74000   5791.00000   5570.18124      0.00017
    13.76000   4895.00000   4709.00773      0.00020
    13.78000   3835.00000   3796.80578      0.00026
    13.80000   3027.00000   2956.20980      0.00033
    13.82000   2291.00000   2261.50875      0.00044
    13.84000   1729.00000   1738.65604      0.00058
    13.86000   1385.00000   1376.69880      0.00072
    13.88000   1201.00000   1143.94758      0.00083
    13.90000   1046.00000   1003.04405      0.00096
    13.92000   1032.00000    921.03157      0.00097
    13.94000    926.00000    873.63132      0.00108
    13.96000    883.00000    845.24955      0.00113
    13.98000    849.00000    826.93397      0.00118
    14.00000    872.00000    813.99375      0.00115
    14.02000    839.00000    804.12934      0.00119
    14.04000    768.00000    796.24987      0.00130
    14.06000    813.00000    789.83728      0.00123
    14.08000    776.00000    784.66336      0.00129
    14.10000    754.00000    780.71079      0.00133
    14.12000    759.00000    777.73971      0.00132
    14.14000    749.00000    774.95387      0.00134
    14.16000    797.00000    772.92585      0.00125
    14.18000    762.00000    771.74628      0.00131
    14.20000    758.00000    771.50532      0.00132
    14.22000    721.00000    772.34550      0.00139
    14.24000    731.00000    774.47259      0.00137
    14.26000    748.00000    778.15685      0.00134
    14.28000    734.00000    783.72869      0.00136
    14.30000    712.00000    791.66446      0.00140
    14.32000    762.00000    802.53453      0.00131
    14.34000    768.00000    817.00650      0.00130
    14.36000    764.00000    835.79899      0.00131
    14.38000    839.00000    859.58115      0.00119
    14.40000    873.00000    888.79822      0.00115
    14.42000    914.00000    923.43602      0.00109
    14.44000    965.00000    962.75022      0.00104
    14.46000   1009.00000   1005.01323      0.00099
    14.48000   1040.00000   1047.34401      0.00096
    14.50000   1136.00000   1085.69181      0.00088
    14.52000   1115.00000   1115.07957      0.00090
    14.54000   1183.00000   1130.30848      0.00085
    14.56000   1190.00000   1127.34510      0.00084
    14.58000   1185.00000   1105.14952      0.00084
    14.60000   1171.00000   1066.75134      0.00085
    14.62000   1092.00000   1018.31333      0.00092
    14.64000   1039.00000    966.70920      0.00096
    14.66000    921.00000    917.52522      0.00109
    14.68000    843.00000    874.40735      0.00119
    14.70000    847.00000    839.27861      0.00118
    14.72000    820.00000    812.80714      0.00122
    14.74000    801.00000    794.88235      0.00125
    14.76000    852.00000    785.04981      0.00117
    14.78000    797.00000    782.87931      0.00125
    14.80000    849.00000    788.24535      0.00118
    14.82000    826.00000    801.52317      0.00121
    14.84000    836.00000    823.71339      0.00120
    14.86000    918.00000    856.43325      0.00109
    14.88000    984.00000    903.16590      0.00102
    14.90000   1078.00000    970.67507      0.00093
    14.92000   1233.00000   1063.37359      0.00081
    14.94000   1335.00000   1188.42258      0.00075
    14.96000   1516.00000   1352.94253      0.00066
    14.98000   1712.00000   1561.07159      0.00058
    15.00000   1955.00000   1809.85950      0.00051
    15.02000   2299.00000   2084.93629      0.00043
    15.04000   2426.00000   2358.02639      0.00041
    15.06000   2703.00000   2588.62124      0.00037
    15.08000   2797.00000   2731.23485      0.00036
    15.10000   2786.00000   2748.12250      0.00036
    15.12000   2623.00000   2624.88536      0.00038
    15.14000   2388.00000   2380.97395      0.00042
    15.16000   2056.00000   2064.15909      0.00049
    15.18000   1734.00000   1730.58236      0.00058
    15.20000   1372.00000   1426.17817      0.00073
    15.22000   1185.00000   1178.22953      0.00084
    15.24000    975.00000    995.20257      0.00103
    15.26000    894.00000    871.47854      0.00112
    15.28000    822.00000    794.03637      0.00122
    15.30000    776.00000    748.42449      0.00129
    15.32000    750.00000    722.46676      0.00133
    15.34000    766.00000    707.58212      0.00131
    15.36000    749.00000    698.50584      0.00134
    15.38000    702.00000    692.35722      0.00142
    15.40000    697.00000    687.69957      0.00143
    15.42000    719.00000    683.86044      0.00139
    15.44000    703.00000    680.53012      0.00142
    15.46000    661.00000    677.55782      0.00151
    15.48000    670.00000    674.86004      0.00149
    15.50000    683.00000    672.38293      0.00146
    15.52000    668.00000    670.08760      0.00150
    15.54000    671.00000    667.94410      0.00149
    15.56000    652.00000    665.92868      0.00153
    15.58000    687.00000    664.02218      0.00146
    15.60000    631.00000    662.20901      0.00158
    15.62000    612.00000    660.47636      0.00163
    15.64000    635.00000    658.81367      0.00157
    15.66000    609.00000    657.21214      0.00164
    15.68000    610.00000    655.66442      0.00164
    15.70000    635.00000    654.16432      0.00157
    15.72000    648.00000    652.70663      0.00154
    15.74000    635.00000    651.28692      0.00157
    15.76000    624.00000    649.90142      0.00160
    15.78000    618.00000    648.54691      0.00162
    15.80000    613.00000    647.22051      0.00163
    15.82000    588.00000    645.91951      0.00170
    15.84000    648.00000    644.64141      0.00154
    15.86000    656.00000    643.38390      0.00152
    15.88000    613.00000    642.14480      0.00163
    15.90000    633.00000    640.92202      0.00158
    15.92000    612.00000    639.71342      0.00163
    15.94000    647.00000    638.51675      0.00155
    15.96000    622.00000    637.32955      0.00161
    15.98000    642.00000    636.14884      0.00156
    16.00000    595.00000    634.97093      0.00168
    16.02000    593.00000    633.79078      0.00169
    16.04000    627.00000    632.60097      0.00159
    16.06000    661.00000    631.38946      0.00151
    16.08000    612.00000    630.13443      0.00163
    16.10000    617.00000    628.78233      0.00162
    16.12000    597.00000    627.19922      0.00168
    16.14000    637.00000    625.54890      0.00157
    16.16000    597.00000    624.54551      0.00168
    16.18000    588.00000    623.60543      0.00170
    16.20000    608.00000    622.67439      0.00164
    16.22000    606.00000    621.75276      0.00165
    16.24000    622.00000    620.84095      0.00161
    16.26000    624.00000    619.93939      0.00160
    16.28000    617.00000    619.04858      0.00162
    16.30000    617.00000    618.16921      0.00162
    16.32000    635.00000    617.30223      0.00157
    16.34000    584.00000    616.44878      0.00171
    16.36000    641.00000    615.61021      0.00156
    16.38000    589.00000    614.78823      0.00170
    16.40000    599.00000    613.98494      0.00167
    16.42000    606.00000    613.20304      0.00165
    16.44000    557.00000    612.44614      0.00180
    16.46000    641.00000    611.71923      0.00156
    16.48000    630.00000    611.02975      0.00159
    16.50000    601.00000    610.38995      0.00166
    16.52000    641.00000    609.82352      0.00156
    16.54000    605.00000    609.39971      0.00165
    16.56000    608.00000    609.16145      0.00164
    16.58000    599.00000    608.82657      0.00167
    16.60000    588.00000    608.31238      0.00170
    16.62000    592.00000    607.82428      0.00169
    16.64000    632.00000    607.46652      0.00158
    16.66000    568.00000    607.39325      0.00176
    16.68000    606.00000    607.66945      0.00165
    16.70000    615.00000    608.36420      0.00163
    16.72000    623.00000    608.87216      0.00161
    16.74000    611.00000    609.48905      0.00164
    16.76000    604.00000    610.45173      0.00166
    16.78000    579.00000    611.85045      0.00173
    16.80000    572.00000    613.76671      0.00175
    16.82000    632.00000    616.27545      0.00158
    16.84000    621.00000    619.43201      0.00161
    16.86000    601.00000    623.25541      0.00166
    16.88000    657.00000    627.70887      0.00152
    16.90000    626.00000    632.67934      0.00160
    16.92000    611.00000    637.95764      0.00164
    16.94000    657.00000    643.22161      0.00152
    16.96000    673.00000    648.02706      0.00149
    16.98000    698.00000    651.81981      0.00143
    17.00000    688.00000    653.99606      0.00145
    17.02000    704.00000    654.04011      0.00142
    17.04000    670.00000    651.72240      0.00149
    17.06000    647.00000    647.24667      0.00155
    17.08000    648.00000    641.20887      0.00154
    17.10000    628.00000    634.37345      0.00159
    17.12000    653.00000    627.43312      0.00153
    17.14000    610.00000    620.88689      0.00164
    17.16000    602.00000    615.03300      0.00166
    17.18000    631.00000    610.01089      0.00158
    17.20000    637.00000    605.84705      0.00157
    17.22000    640.00000    602.49180      0.00156
    17.24000    591.00000    599.84767      0.00169
    17.26000    627.00000    597.79166      0.00159
    17.28000    617.00000    596.19245      0.00162
    17.30000    602.00000    594.92311      0.00166
    17.32000    606.00000    593.87055      0.00165
    17.34000    582.00000    592.94366      0.00172
    17.36000    607.00000    592.08044      0.00165
    17.38000    615.00000    591.25156      0.00163
    17.40000    589.00000    590.45741      0.00170
    17.42000    548.00000    589.71696      0.00182
    17.44000    586.00000    589.04523      0.00171
    17.46000    579.00000    588.44360      0.00173
    17.48000    564.00000    587.89363      0.00177
    17.50000    577.00000    587.42395      0.00173
    17.52000    582.00000    587.04152      0.00172
    17.54000    585.00000    586.74616      0.00171
    17.56000    592.00000    586.53649      0.00169
    17.58000    595.00000    586.41105      0.00168
    17.60000    589.00000    586.36903      0.00170
    17.62000    588.00000    586.41079      0.00170
    17.64000    584.00000    586.53835      0.00171
    17.66000    562.00000    586.75572      0.00178
    17.68000    587.00000    587.06924      0.00170
    17.70000    580.00000    587.48789      0.00172
    17.72000    616.00000    588.02382      0.00162
    17.74000    609.00000    588.69317      0.00164
    17.76000    634.00000    589.51747      0.00158
    17.78000    630.00000    590.52612      0.00159
    17.80000    582.00000    591.76044      0.00172
    17.82000    566.00000    593.28013      0.00177
    17.84000    578.00000    595.17330      0.00173
    17.86000    618.00000    597.57112      0.00162
    17.88000    574.00000    600.66866      0.00174
    17.90000    583.00000    604.75327      0.00172
    17.92000    561.00000    610.24261      0.00178
    17.94000    605.00000    617.73437      0.00165
    17.96000    611.00000    628.06981      0.00164
    17.98000    651.00000    642.41081      0.00154
    18.00000    645.00000    662.32469      0.00155
    18.02000    674.00000    689.85803      0.00148
    18.04000    729.00000    727.55917      0.00137
    18.06000    743.00000    778.37833      0.00135
    18.08000    872.00000    845.34969      0.00115
    18.10000    949.00000    930.96765      0.00105
    18.12000   1068.00000   1036.23560      0.00094
    18.14000   1114.00000   1159.49333      0.00090
    18.16000   1291.00000   1295.28011      0.00077
    18.18000   1514.00000   1433.59288      0.00066
    18.20000   1620.00000   1559.92022      0.00062
    18.22000   1641.00000   1656.48049      0.00061
    18.24000   1740.00000   1705.31385      0.00057
    18.26000   1728.00000   1693.71936      0.00058
    18.28000   1647.00000   1620.45548      0.00061
    18.30000   1526.00000   1498.00433      0.00066
    18.32000   1394.00000   1347.73950      0.00072
    18.34000   1162.00000   1191.61710      0.00086
    18.36000   1004.00000   1046.45765      0.00100
    18.38000    929.00000    922.33874      0.00108
    18.40000    822.00000    823.31663      0.00122
    18.42000    717.00000    748.92049      0.00139
    18.44000    686.00000    695.83804      0.00146
    18.46000    691.00000    659.49380      0.00145
    18.48000    637.00000    635.27052      0.00157
    18.50000    655.00000    619.24499      0.00153
    18.52000    617.00000    608.46874      0.00162
    18.54000    632.00000    600.93103      0.00158
    18.56000    617.00000    595.36441      0.00162
    18.58000    634.00000    591.01684      0.00158
    18.60000    604.00000    587.45867      0.00166
    18.62000    582.00000    584.44617      0.00172
    18.64000    598.00000    581.83675      0.00167
    18.66000    579.00000    579.54131      0.00173
    18.68000    593.00000    577.49934      0.00169
    18.70000    578.00000    575.66651      0.00173
    18.72000    559.00000    574.00855      0.00179
    18.74000    566.00000    572.49806      0.00177
    18.76000    584.00000    571.11273      0.00171
    18.78000    574.00000    569.83420      0.00174
    18.80000    560.00000    568.64724      0.00179
    18.82000    564.00000    567.53918      0.00177
    18.84000    564.00000    566.49942      0.00177
    18.86000    552.00000    565.51912      0.00181
    18.88000    514.00000    564.59097      0.00195
    18.90000    579.00000    563.70915      0.00173
    18.92000    580.00000    562.86950      0.00172
    18.94000    530.00000    562.07055      0.00189
    18.96000    574.00000    561.31950      0.00174
    18.98000    562.00000    560.61840      0.00178
    19.00000    535.00000    559.90968      0.00187
    19.02000    541.00000    559.18919      0.00185
    19.04000    527.00000    558.48233      0.00190
    19.06000    521.00000    557.78893      0.00192
    19.08000    529.00000    557.10697      0.00189
    19.10000    540.00000    556.43478      0.00185
    19.12000    525.00000    555.77093      0.00190
    19.14000    578.00000    555.11427      0.00173
    19.16000    581.00000    554.46398      0.00172
    19.18000    526.00000    553.81966      0.00190
    19.20000    526.00000    553.18160      0.00190
    19.22000    496.00000    552.55155      0.00202
    19.24000    535.00000    551.93607      0.00187
    19.26000    561.00000    551.34975      0.00178
    19.28000    555.00000    550.77391      0.00180
    19.30000    531.00000    550.13388      0.00188
    19.32000    507.00000    549.48688      0.00197
    19.34000    558.00000    548.83734      0.00179
    19.36000    514.00000    548.18485      0.00195
    19.38000    523.00000    547.52913      0.00191
    19.40000    519.00000    546.87011      0.00193
    19.42000    486.00000    546.20821      0.00206
    19.44000    539.00000    545.54581      0.00186
    19.46000    558.00000    544.88547      0.00179
    19.48000    527.00000    544.21538      0.00190
    19.50000    520.00000    543.52985      0.00192
    19.52000    534.00000    542.83771      0.00187
    19.54000    499.00000    542.13947      0.00200
    19.56000    543.00000    541.43433      0.00184
    19.58000    522.00000    540.72259      0.00192
    19.60000    547.00000    540.00458      0.00183
    19.62000    533.00000    539.28075      0.00188
    19.64000    524.00000    538.55019      0.00191
    19.66000    534.00000    537.81493      0.00187
    19.68000    488.00000    537.07728      0.00205
    19.70000    523.00000    536.34000      0.00191
    19.72000    544.00000    535.60713      0.00184
    19.74000    557.00000    534.88515      0.00180
    19.76000    539.00000    534.18592      0.00186
    19.78000    518.00000    533.53494      0.00193
    19.80000    528.00000    533.01452      0.00189
    19.82000    494.00000    532.67857      0.00202
    19.84000    504.00000    532.15956      0.00198
    19.86000    521.00000    531.36321      0.00192
    19.88000    543.00000    530.52698      0.00184
    19.90000    532.00000    529.66923      0.00188
    19.92000    520.00000    528.77904      0.00192
    19.94000    506.00000    527.83722      0.00198
    19.96000    560.00000    526.78235      0.00179
    19.98000    530.00000    525.58266      0.00189
    20.00000    537.00000    524.54258      0.00186
    20.02000    543.00000    523.68846      0.00184
    20.04000    547.00000    522.85998      0.00183
    20.06000    561.00000    522.02476      0.00178
    20.08000    511.00000    521.18305      0.00196
    20.10000    478.00000    520.33512      0.00209
    20.12000    526.00000    519.48126      0.00190
    20.14000    534.00000    518.62178      0.00187
    20.16000    528.00000    517.75700      0.00189
    20.18000    504.00000    516.88728      0.00198
    20.20000    520.00000    516.01302      0.00192
    20.22000    494.00000    515.13465      0.00202
    20.24000    483.00000    514.25281      0.00207
    20.26000    537.00000    513.36797      0.00186
    20.28000    513.00000    512.47937      0.00195
    20.30000    517.00000    511.58811      0.00193
    20.32000    507.00000    510.69489      0.00197
    20.34000    537.00000    509.80031      0.00186
    20.36000    534.00000    508.90506      0.00187
    20.38000    522.00000    508.00991      0.00192
    20.40000    531.00000    507.11607      0.00188
    20.42000    520.00000    506.22628      0.00192
    20.44000    539.00000    505.34180      0.00186
    20.46000    554.00000    504.46641      0.00181
    20.48000    525.00000    503.60961      0.00190
    20.50000    501.00000    502.78585      0.00200
    20.52000    552.00000    501.96877      0.00181
    20.54000    487.00000    501.10740      0.00205
    20.56000    528.00000    500.25047      0.00189
    20.58000    497.00000    499.40350      0.00201
    20.60000    490.00000    498.56807      0.00204
    20.62000    513.00000    497.74595      0.00195
    20.64000    537.00000    496.93908      0.00186
    20.66000    514.00000    496.14967      0.00195
    20.68000    493.00000    495.38021      0.00203
    20.70000    510.00000    494.63349      0.00196
    20.72000    523.00000    493.91278      0.00191
    20.74000    460.00000    493.22182      0.00217
    20.76000    504.00000    492.56505      0.00198
    20.78000    523.00000    491.94775      0.00191
    20.80000    537.00000    491.37637      0.00186
    20.82000    515.00000    490.85881      0.00194
    20.84000    501.00000    490.40499      0.00200
    20.86000    478.00000    490.02744      0.00209
    20.88000    507.00000    489.74213      0.00197
    20.90000    540.00000    489.56949      0.00185
    20.92000    508.00000    489.53563      0.00197
    20.94000    512.00000    489.67367      0.00195
    20.96000    477.00000    490.02506      0.00210
    20.98000    550.00000    490.64084      0.00182
    21.00000    544.00000    491.58256      0.00184
    21.02000    548.00000    492.92245      0.00182
    21.04000    532.00000    494.74275      0.00188
    21.06000    504.00000    497.13389      0.00198
    21.08000    533.00000    500.19386      0.00188
    21.10000    533.00000    504.01039      0.00188
    21.12000    492.00000    508.61866      0.00203
    21.14000    492.00000    514.08144      0.00203
    21.16000    497.00000    520.41142      0.00201
    21.18000    500.00000    527.55765      0.00200
    21.20000    510.00000    535.40007      0.00196
    21.22000    491.00000    543.71395      0.00204
    21.24000    497.00000    552.06612      0.00201
    21.26000    509.00000    559.92029      0.00196
    21.28000    497.00000    566.69415      0.00201
    21.30000    513.00000    571.67373      0.00195
    21.32000    511.00000    574.17616      0.00196
    21.34000    549.00000    573.72543      0.00182
    21.36000    507.00000    570.21715      0.00197
    21.38000    541.00000    563.98436      0.00185
    21.40000    522.00000    555.71000      0.00192
    21.42000    519.00000    546.22883      0.00193
    21.44000    532.00000    536.32611      0.00188
    21.46000    514.00000    526.61648      0.00195
    21.48000    518.00000    517.51445      0.00193
    21.50000    530.00000    509.26133      0.00189
    21.52000    517.00000    501.96998      0.00193
    21.54000    507.00000    495.66572      0.00197
    21.56000    486.00000    490.31723      0.00206
    21.58000    500.00000    485.85842      0.00200
    21.60000    506.00000    482.20394      0.00198
    21.62000    526.00000    479.26051      0.00190
    21.64000    529.00000    476.93521      0.00189
    21.66000    511.00000    475.14138      0.00196
    21.68000    483.00000    473.80248      0.00207
    21.70000    523.00000    472.85410      0.00191
    21.72000    529.00000    472.24460      0.00189
    21.74000    496.00000    471.93473      0.00202
    21.76000    587.00000    471.89658      0.00170
    21.78000    529.00000    472.11228      0.00189
    21.80000    554.00000    472.57258      0.00181
    21.82000    554.00000    473.27576      0.00181
    21.84000    531.00000    474.22664      0.00188
    21.86000    537.00000    475.43611      0.00186
    21.88000    548.00000    476.92095      0.00182
    21.90000    522.00000    478.70411      0.00192
    21.92000    519.00000    480.81559      0.00193
    21.94000    545.00000    483.29391      0.00183
    21.96000    548.00000    486.18872      0.00182
    21.98000    574.00000    489.56482      0.00174
    22.00000    534.00000    493.50845      0.00187
    22.02000    534.00000    498.13698      0.00187
    22.04000    500.00000    503.61331      0.00200
    22.06000    537.00000    510.16687      0.00186
    22.08000    548.00000    518.12317      0.00182
    22.10000    548.00000    527.94338      0.00182
    22.12000    540.00000    540.27438      0.00185
    22.14000    599.00000    556.00683      0.00167
    22.16000    594.00000    576.33417      0.00168
    22.18000    623.00000    602.79861      0.00161
    22.20000    649.00000    637.30209      0.00154
    22.22000    687.00000    682.05245      0.00146
    22.24000    712.00000    739.41299      0.00140
    22.26000    795.00000    811.63002      0.00126
    22.28000    848.00000    900.43168      0.00118
    22.30000    995.00000   1006.51687      0.00101
    22.32000   1108.00000   1128.97696      0.00090
    22.34000   1217.00000   1264.70611      0.00082
    22.36000   1393.00000   1407.85967      0.00072
    22.38000   1548.00000   1549.44773      0.00065
    22.40000   1648.00000   1677.25944      0.00061
    22.42000   1701.00000   1776.61765      0.00059
    22.44000   1810.00000   1832.85463      0.00055
    22.46000   1776.00000   1835.53404      0.00056
    22.48000   1747.00000   1783.10466      0.00057
    22.50000   1699.00000   1684.56444      0.00059
    22.52000   1550.00000   1556.29400      0.00065
    22.54000   1422.00000   1416.16730      0.00070
    22.56000   1267.00000   1278.90168      0.00079
    22.58000   1142.00000   1154.39626      0.00088
    22.60000   1098.00000   1048.09740      0.00091
    22.62000    954.00000    961.99999      0.00105
    22.64000    867.00000    895.59775      0.00115
    22.66000    831.00000    846.65559      0.00120
    22.68000    828.00000    811.84731      0.00121
    22.70000    788.00000    787.30593      0.00127
    22.72000    791.00000    769.12214      0.00126
    22.74000    777.00000    753.81598      0.00129
    22.76000    727.00000    738.76122      0.00138
    22.78000    731.00000    722.46273      0.00137
    22.80000    688.00000    704.56017      0.00145
    22.82000    691.00000    685.53552      0.00145
    22.84000    694.00000    666.26951      0.00144
    22.86000    706.00000    647.65473      0.00142
    22.88000    633.00000    630.38183      0.00158
    22.90000    619.00000    614.88584      0.00162
    22.92000    608.00000    601.37977      0.00164
    22.94000    581.00000    589.91307      0.00172
    22.96000    533.00000    580.42473      0.00188
    22.98000    598.00000    572.78358      0.00167
    23.00000    580.00000    566.81765      0.00172
    23.02000    565.00000    562.33589      0.00177
    23.04000    557.00000    559.14442      0.00180
    23.06000    565.00000    557.05844      0.00177
    23.08000    549.00000    555.91026      0.00182
    23.10000    548.00000    555.55393      0.00182
    23.12000    519.00000    555.86690      0.00193
    23.14000    507.00000    556.74944      0.00197
    23.16000    532.00000    558.12263      0.00188
    23.18000    560.00000    559.92550      0.00179
    23.20000    540.00000    562.11199      0.00185
    23.22000    536.00000    564.64896      0.00187
    23.24000    540.00000    567.51531      0.00185
    23.26000    574.00000    570.70045      0.00174
    23.28000    539.00000    574.20296      0.00186
    23.30000    568.00000    578.03138      0.00176
    23.32000    542.00000    582.20817      0.00185
    23.34000    566.00000    586.78084      0.00177
    23.36000    537.00000    591.85772      0.00186
    23.38000    558.00000    597.80022      0.00179
    23.40000    553.00000    604.85940      0.00181
    23.42000    516.00000    611.40714      0.00194
    23.44000    559.00000    617.27948      0.00179
    23.46000    591.00000    623.38923      0.00169
    23.48000    587.00000    629.81834      0.00170
    23.50000    603.00000    636.57958      0.00166
    23.52000    537.00000    643.68801      0.00186
    23.54000    594.00000    651.16246      0.00168
    23.56000    642.00000    659.03318      0.00156
    23.58000    605.00000    667.32745      0.00165
    23.60000    610.00000    675.99863      0.00164
    23.62000    590.00000    685.05913      0.00169
    23.64000    622.00000    694.56615      0.00161
    23.66000    636.00000    704.54449      0.00157
    23.68000    655.00000    715.01729      0.00153
    23.70000    676.00000    726.00874      0.00148
    23.72000    742.00000    737.54401      0.00135
    23.74000    684.00000    749.64941      0.00146
    23.76000    726.00000    762.35317      0.00138
    23.78000    797.00000    775.68701      0.00125
    23.80000    794.00000    789.69005      0.00126
    23.82000    797.00000    804.43284      0.00125
    23.84000    846.00000    819.95897      0.00118
    23.86000    827.00000    836.08867      0.00121
    23.88000    891.00000    852.97825      0.00112
    23.90000    917.00000    870.77521      0.00109
    23.92000    953.00000    889.54116      0.00105
    23.94000    971.00000    908.91520      0.00103
    23.96000    979.00000    929.12438      0.00102
    23.98000   1032.00000    950.29583      0.00097
    24.00000   1009.00000    972.48923      0.00099
    24.02000   1026.00000    995.76173      0.00097
    24.04000    933.00000   1020.16993      0.00107
    24.06000    964.00000   1045.76615      0.00104
    24.08000    993.00000   1072.59358      0.00101
    24.10000    949.00000   1100.68036      0.00105
    24.12000    906.00000   1130.03259      0.00110
    24.14000    961.00000   1160.62647      0.00104
    24.16000    974.00000   1192.39967      0.00103
    24.18000    996.00000   1225.24224      0.00100
    24.20000   1020.00000   1258.98758      0.00098
    24.22000   1042.00000   1293.40410      0.00096
    24.24000   1087.00000   1328.18850      0.00092
    24.26000   1125.00000   1362.96218      0.00089
    24.28000   1172.00000   1397.27238      0.00085
    24.30000   1261.00000   1430.59978      0.00079
    24.32000   1351.00000   1462.37450      0.00074
    24.34000   1449.00000   1492.00067      0.00069
    24.36000   1511.00000   1518.88883      0.00066
    24.38000   1575.00000   1542.49289      0.00063
    24.40000   1681.00000   1562.34755      0.00059
    24.42000   1806.00000   1578.10218      0.00055
    24.44000   1826.00000   1589.54803      0.00055
    24.46000   1862.00000   1596.63611      0.00054
    24.48000   1848.00000   1599.48368      0.00054
    24.50000   1828.00000   1598.36775      0.00055
    24.52000   1844.00000   1593.70594      0.00054
    24.54000   1768.00000   1586.02689      0.00057
    24.56000   1708.00000   1575.93419      0.00059
    24.58000   1618.00000   1564.06873      0.00062
    24.60000   1539.00000   1551.07363      0.00065
    24.62000   1497.00000   1537.56513      0.00067
    24.64000   1485.00000   1524.11099      0.00067
    24.66000   1429.00000   1511.21654      0.00070
    24.68000   1463.00000   1499.31699      0.00068
    24.70000   1447.00000   1488.77449      0.00069
    24.72000   1513.00000   1479.87685      0.00066
    24.74000   1542.00000   1472.84779      0.00065
    24.76000   1673.00000   1467.83997      0.00060
    24.78000   1655.00000   1464.93602      0.00060
    24.80000   1712.00000   1464.14419      0.00058
    24.82000   1708.00000   1465.38886      0.00059
    24.84000   1781.00000   1468.49524      0.00056
    24.86000   1746.00000   1473.16789      0.00057
    24.88000   1753.00000   1478.96540      0.00057
    24.90000   1732.00000   1485.27879      0.00058
    24.92000   1634.00000   1491.33276      0.00061
    24.94000   1663.00000   1496.23112      0.00060
    24.96000   1539.00000   1499.06010      0.00065
    24.98000   1553.00000   1499.03596      0.00064
    25.00000   1510.00000   1495.63710      0.00066
    25.02000   1407.00000   1488.65789      0.00071
    25.04000   1405.00000   1478.17459      0.00071
    25.06000   1414.00000   1464.47502      0.00071
    25.08000   1346.00000   1448.00313      0.00074
    25.10000   1311.00000   1429.29363      0.00076
    25.12000   1300.00000   1409.02447      0.00077
    25.14000   1299.00000   1388.37415      0.00077
    25.16000   1277.00000   1368.15765      0.00078
    25.18000   1242.00000   1348.83586      0.00081
    25.20000   1245.00000   1330.88726      0.00080
    25.22000   1267.00000   1314.67525      0.00079
    25.24000   1231.00000   1300.41794      0.00081
    25.26000   1269.00000   1288.21909      0.00079
    25.28000   1322.00000   1278.12745      0.00076
    25.30000   1295.00000   1270.13949      0.00077
    25.32000   1245.00000   1264.17577      0.00080
    25.34000   1396.00000   1260.16296      0.00072
    25.36000   1293.00000   1258.02874      0.00077
    25.38000   1365.00000   1257.70766      0.00073
    25.40000   1372.00000   1259.13636      0.00073
    25.42000   1396.00000   1262.24306      0.00072
    25.44000   1424.00000   1267.00620      0.00070
    25.46000   1483.00000   1273.40926      0.00067
    25.48000   1470.00000   1281.45041      0.00068
    25.50000   1540.00000   1291.14639      0.00065
    25.52000   1523.00000   1302.53398      0.00066
    25.54000   1583.00000   1315.67131      0.00063
    25.56000   1585.00000   1330.63922      0.00063
    25.58000   1565.00000   1347.54245      0.00064
    25.60000   1624.00000   1366.51069      0.00062
    25.62000   1664.00000   1387.69923      0.00060
    25.64000   1657.00000   1411.28908      0.00060
    25.66000   1712.00000   1437.48614      0.00058
    25.68000   1781.00000   1466.51929      0.00056
    25.70000   1752.00000   1498.63681      0.00057
    25.72000   1696.00000   1534.10079      0.00059
    25.74000   1778.00000   1573.17902      0.00056
    25.76000   1862.00000   1616.13351      0.00054
    25.78000   1856.00000   1663.20488      0.00054
    25.80000   1920.00000   1714.59137      0.00052
    25.82000   1915.00000   1770.42103      0.00052
    25.84000   1971.00000   1830.71560      0.00051
    25.86000   1987.00000   1895.34507      0.00050
    25.88000   2073.00000   1963.97327      0.00048
    25.90000   2057.00000   2035.99847      0.00049
    25.92000   2100.00000   2110.49890      0.00048
    25.94000   2206.00000   2186.20277      0.00045
    25.96000   2253.00000   2261.51111      0.00044
    25.98000   2329.00000   2334.60195      0.00043
    26.00000   2343.00000   2403.62371      0.00043
    26.02000   2430.00000   2466.93955      0.00041
    26.04000   2346.00000   2523.33479      0.00043
    26.06000   2451.00000   2572.09119      0.00041
    26.08000   2486.00000   2612.89250      0.00040
    26.10000   2512.00000   2645.62289      0.00040
    26.12000   2500.00000   2670.17534      0.00040
    26.14000   2681.00000   2686.36331      0.00037
    26.16000   2687.00000   2693.95561      0.00037
    26.18000   2592.00000   2692.79345      0.00039
    26.20000   2722.00000   2682.92741      0.00037
    26.22000   2674.00000   2664.72369      0.00037
    26.24000   2703.00000   2638.91324      0.00037
    26.26000   2731.00000   2606.57600      0.00037
    26.28000   2654.00000   2569.07015      0.00038
    26.30000   2579.00000   2527.96218      0.00039
    26.32000   2539.00000   2484.91472      0.00039
    26.34000   2302.00000   2441.60790      0.00043
    26.36000   2299.00000   2399.68885      0.00043
    26.38000   2200.00000   2360.75756      0.00045
    26.40000   2081.00000   2326.39249      0.00048
    26.42000   2142.00000   2298.20533      0.00047
    26.44000   2035.00000   2277.92207      0.00049
    26.46000   1966.00000   2267.54376      0.00051
    26.48000   1932.00000   2269.44049      0.00052
    26.50000   2050.00000   2286.49080      0.00049
    26.52000   2132.00000   2322.18959      0.00047
    26.54000   2182.00000   2380.69901      0.00046
    26.56000   2179.00000   2466.83374      0.00046
    26.58000   2335.00000   2585.96639      0.00043
    26.60000   2581.00000   2743.59151      0.00039
    26.62000   2776.00000   2944.87250      0.00036
    26.64000   3056.00000   3193.90686      0.00033
    26.66000   3400.00000   3492.85992      0.00029
    26.68000   3892.00000   3840.84198      0.00026
    26.70000   4120.00000   4232.50859      0.00024
    26.72000   4708.00000   4656.59337      0.00021
    26.74000   5187.00000   5094.37724      0.00019
    26.76000   5603.00000   5518.49113      0.00018
    26.78000   5819.00000   5892.97887      0.00017
    26.80000   6180.00000   6176.20799      0.00016
    26.82000   6296.00000   6328.15458      0.00016
    26.84000   6108.00000   6321.50406      0.00016
    26.86000   5948.00000   6152.05658      0.00017
    26.88000   5717.00000   5841.76508      0.00017
    26.90000   5360.00000   5431.49992      0.00019
    26.92000   4897.00000   4967.95112      0.00020
    26.94000   4414.00000   4492.29538      0.00023
    26.96000   4026.00000   4034.82587      0.00025
    26.98000   3587.00000   3614.75593      0.00028
    27.00000   3056.00000   3242.41814      0.00033
    27.02000   2739.00000   2921.78766      0.00037
    27.04000   2495.00000   2652.52683      0.00040
    27.06000   2339.00000   2431.48541      0.00043
    27.08000   2092.00000   2253.80218      0.00048
    27.10000   2026.00000   2113.73161      0.00049
    27.12000   1912.00000   2005.25578      0.00052
    27.14000   1831.00000   1922.50525      0.00055
    27.16000   1881.00000   1860.00879      0.00053
    27.18000   1752.00000   1812.80975      0.00057
    27.20000   1657.00000   1776.51583      0.00060
    27.22000   1692.00000   1747.37248      0.00059
    27.24000   1703.00000   1722.43811      0.00059
    27.26000   1614.00000   1699.85607      0.00062
    27.28000   1666.00000   1679.08375      0.00060
    27.30000   1550.00000   1660.87229      0.00065
    27.32000   1583.00000   1646.90793      0.00063
    27.34000   1585.00000   1639.25085      0.00063
    27.36000   1651.00000   1639.81074      0.00061
    27.38000   1680.00000   1650.00011      0.00060
    27.40000   1632.00000   1670.54811      0.00061
    27.42000   1740.00000   1701.38329      0.00057
    27.44000   1760.00000   1741.50890      0.00057
    27.46000   1787.00000   1788.84193      0.00056
    27.48000   1907.00000   1840.03685      0.00052
    27.50000   1998.00000   1890.38108      0.00050
    27.52000   2009.00000   1933.94119      0.00050
    27.54000   2071.00000   1964.21379      0.00048
    27.56000   2169.00000   1975.44256      0.00046
    27.58000   2277.00000   1964.35264      0.00044
    27.60000   2228.00000   1931.48748      0.00045
    27.62000   2151.00000   1881.23479      0.00046
    27.64000   2120.00000   1820.40345      0.00047
    27.66000   1991.00000   1756.21473      0.00050
    27.68000   1887.00000   1694.71783      0.00053
    27.70000   1915.00000   1640.03831      0.00052
    27.72000   1850.00000   1594.58798      0.00054
    27.74000   1810.00000   1559.12653      0.00055
    27.76000   1640.00000   1533.06690      0.00061
    27.78000   1604.00000   1514.67206      0.00062
    27.80000   1632.00000   1501.22058      0.00061
    27.82000   1630.00000   1489.24901      0.00061
    27.84000   1549.00000   1474.98700      0.00065
    27.86000   1603.00000   1455.03118      0.00062
    27.88000   1617.00000   1427.12777      0.00062
    27.90000   1532.00000   1390.73712      0.00065
    27.92000   1532.00000   1347.05286      0.00065
    27.94000   1521.00000   1298.44331      0.00066
    27.96000   1463.00000   1247.63859      0.00068
    27.98000   1336.00000   1197.06683      0.00075
    28.00000   1285.00000   1148.53231      0.00078
    28.02000   1190.00000   1103.18554      0.00084
    28.04000   1105.00000   1061.64051      0.00090
    28.06000   1095.00000   1024.12319      0.00091
    28.08000   1023.00000    990.59763      0.00098
    28.10000    953.00000    960.85873      0.00105
    28.12000    890.00000    934.59784      0.00112
    28.14000    917.00000    911.45017      0.00109
    28.16000    816.00000    891.03003      0.00123
    28.18000    822.00000    872.95722      0.00122
    28.20000    797.00000    856.87593      0.00125
    28.22000    803.00000    842.46706      0.00125
    28.24000    797.00000    829.45457      0.00125
    28.26000    787.00000    817.60706      0.00127
    28.28000    782.00000    806.73559      0.00128
    28.30000    778.00000    796.68913      0.00129
    28.32000    728.00000    787.34865      0.00137
    28.34000    715.00000    778.62081      0.00140
    28.36000    703.00000    770.43188      0.00142
    28.38000    744.00000    762.72244      0.00134
    28.40000    769.00000    755.44341      0.00130
    28.42000    727.00000    748.55389      0.00138
    28.44000    720.00000    742.02154      0.00139
    28.46000    731.00000    735.82511      0.00137
    28.48000    699.00000    729.95752      0.00143
    28.50000    713.00000    724.42678      0.00140
    28.52000    705.00000    719.25169      0.00142
    28.54000    712.00000    714.45649      0.00140
    28.56000    670.00000    710.07055      0.00149
    28.58000    655.00000    706.12039      0.00153
    28.60000    642.00000    702.62983      0.00156
    28.62000    591.00000    699.61988      0.00169
    28.64000    652.00000    697.10852      0.00153
    28.66000    587.00000    695.11014      0.00170
    28.68000    625.00000    693.63452      0.00160
    28.70000    610.00000    692.68527      0.00164
    28.72000    626.00000    692.25765      0.00160
    28.74000    596.00000    692.33577      0.00168
    28.76000    615.00000    692.88899      0.00163
    28.78000    601.00000    693.86772      0.00166
    28.80000    584.00000    695.19877      0.00171
    28.82000    576.00000    696.78062      0.00174
    28.84000    612.00000    698.47917      0.00163
    28.86000    585.00000    700.12204      0.00171
    28.88000    585.00000    701.51086      0.00171
    28.90000    558.00000    702.46152      0.00179
    28.92000    596.00000    702.71246      0.00168
    28.94000    613.00000    702.02649      0.00163
    28.96000    573.00000    700.18842      0.00175
    28.98000    595.00000    697.03001      0.00168
    29.00000    591.00000    692.43956      0.00169
    29.02000    639.00000    686.39480      0.00156
    29.04000    641.00000    678.95670      0.00156
    29.06000    626.00000    670.26125      0.00160
    29.08000    613.00000    660.50511      0.00163
    29.10000    640.00000    649.92326      0.00156
    29.12000    563.00000    638.76549      0.00178
    29.14000    647.00000    627.27618      0.00155
    29.16000    589.00000    615.67246      0.00170
    29.18000    600.00000    604.13684      0.00167
    29.20000    600.00000    592.81051      0.00167
    29.22000    581.00000    581.79225      0.00172
    29.24000    574.00000    571.14054      0.00174
    29.26000    582.00000    560.87874      0.00172
    29.28000    541.00000    551.00330      0.00185
    29.30000    558.00000    541.49494      0.00179
    29.32000    590.00000    532.33180      0.00169
    29.34000    522.00000    523.50165      0.00192
    29.36000    522.00000    515.00939      0.00192
    29.38000    528.00000    506.87724      0.00189
    29.40000    535.00000    499.13867      0.00187
    29.42000    497.00000    491.82992      0.00201
    29.44000    507.00000    484.98327      0.00197
    29.46000    510.00000    478.62376      0.00196
    29.48000    474.00000    472.76856      0.00211
    29.50000    479.00000    467.42703      0.00209
    29.52000    502.00000    462.60322      0.00199
    29.54000    492.00000    458.29439      0.00203
    29.56000    475.00000    454.48985      0.00211
    29.58000    450.00000    451.16864      0.00222
    29.60000    473.00000    448.29603      0.00211
    29.62000    504.00000    445.81930      0.00198
    29.64000    466.00000    443.66315      0.00215
    29.66000    471.00000    441.72649      0.00212
    29.68000    476.00000    439.88406      0.00210
    29.70000    511.00000    437.99820      0.00196
    29.72000    467.00000    435.94474      0.00214
    29.74000    480.00000    433.64808      0.00208
    29.76000    496.00000    431.10837      0.00202
    29.78000    511.00000    428.40187      0.00196
    29.80000    488.00000    425.65055      0.00205
    29.82000    493.00000    422.98149      0.00203
    29.84000    449.00000    420.49788      0.00223
    29.86000    451.00000    418.26867      0.00222
    29.88000    473.00000    416.33146      0.00211
    29.90000    436.00000    414.70043      0.00229
    29.92000    463.00000    413.37449      0.00216
    29.94000    472.00000    412.34429      0.00212
    29.96000    444.00000    411.59825      0.00225
    29.98000    453.00000    411.12814      0.00221
    30.00000    500.00000    410.93677      0.00200
    30.02000    457.00000    411.04049      0.00219
    30.04000    456.00000    411.43607      0.00219
    30.06000    429.00000    412.12251      0.00233
    30.08000    467.00000    413.18277      0.00214
    30.10000    444.00000    414.68717      0.00225
    30.12000    465.00000    416.71956      0.00215
    30.14000    456.00000    419.37731      0.00219
    30.16000    398.00000    422.76797      0.00251
    30.18000    428.00000    427.00391      0.00234
    30.20000    430.00000    432.19280      0.00233
    30.22000    455.00000    438.42261      0.00220
    30.24000    468.00000    445.73825      0.00214
    30.26000    453.00000    454.08478      0.00221
    30.28000    439.00000    463.07083      0.00228
    30.30000    482.00000    472.33803      0.00207
    30.32000    470.00000    483.38178      0.00213
    30.34000    468.00000    495.65301      0.00214
    30.36000    504.00000    507.91301      0.00198
    30.38000    511.00000    519.19372      0.00196
    30.40000    493.00000    528.56772      0.00203
    30.42000    503.00000    535.13501      0.00199
    30.44000    536.00000    538.25013      0.00187
    30.46000    504.00000    537.73614      0.00198
    30.48000    526.00000    533.96290      0.00190
    30.50000    526.00000    527.72844      0.00190
    30.52000    505.00000    520.00907      0.00198
    30.54000    477.00000    511.71577      0.00210
    30.56000    497.00000    503.55313      0.00201
    30.58000    497.00000    495.98806      0.00201
    30.60000    517.00000    489.28303      0.00193
    30.62000    469.00000    483.54873      0.00213
    30.64000    513.00000    478.79192      0.00195
    30.66000    530.00000    474.95205      0.00189
    30.68000    526.00000    471.92809      0.00190
    30.70000    551.00000    469.59833      0.00181
    30.72000    541.00000    467.83549      0.00185
    30.74000    576.00000    466.51790      0.00174
    30.76000    582.00000    465.53727      0.00172
    30.78000    520.00000    464.80285      0.00192
    30.80000    546.00000    464.24163      0.00183
    30.82000    599.00000    463.78925      0.00167
    30.84000    545.00000    463.40039      0.00183
    30.86000    548.00000    463.12647      0.00182
    30.88000    533.00000    462.96654      0.00188
    30.90000    478.00000    462.89510      0.00209
    30.92000    495.00000    462.96995      0.00202
    30.94000    500.00000    463.11492      0.00200
    30.96000    450.00000    463.29451      0.00222
    30.98000    494.00000    463.53850      0.00202
    31.00000    430.00000    463.77882      0.00233
    31.02000    451.00000    463.90104      0.00222
    31.04000    452.00000    463.78641      0.00221
    31.06000    466.00000    463.31015      0.00215
    31.08000    432.00000    462.35240      0.00231
    31.10000    458.00000    460.82102      0.00218
    31.12000    495.00000    458.67389      0.00202
    31.14000    477.00000    455.93225      0.00210
    31.16000    439.00000    452.67888      0.00228
    31.18000    474.00000    449.04111      0.00211
    31.20000    476.00000    445.16413      0.00210
    31.22000    440.00000    441.17954      0.00227
    31.24000    438.00000    437.14623      0.00228
    31.26000    414.00000    433.15364      0.00242
    31.28000    411.00000    429.71133      0.00243
    31.30000    420.00000    426.63431      0.00238
    31.32000    405.00000    423.98177      0.00247
    31.34000    422.00000    421.80432      0.00237
    31.36000    427.00000    420.21083      0.00234
    31.38000    424.00000    419.35714      0.00236
    31.40000    405.00000    419.45588      0.00247
    31.42000    406.00000    420.77009      0.00246
    31.44000    402.00000    423.57914      0.00249
    31.46000    368.00000    428.10923      0.00272
    31.48000    406.00000    434.43129      0.00246
    31.50000    398.00000    442.34606      0.00251
    31.52000    406.00000    451.29564      0.00246
    31.54000    384.00000    460.34031      0.00260
    31.56000    397.00000    468.23530      0.00252
    31.58000    381.00000    473.64435      0.00262
    31.60000    378.00000    475.50544      0.00265
    31.62000    359.00000    473.45935      0.00279
    31.64000    403.00000    468.06021      0.00248
    31.66000    393.00000    460.53689      0.00254
    31.68000    396.00000    452.27756      0.00253
    31.70000    412.00000    444.41167      0.00243
    31.72000    367.00000    437.63297      0.00272
    31.74000    370.00000    432.19597      0.00270
    31.76000    355.00000    428.00930      0.00282
    31.78000    383.00000    424.77795      0.00261
    31.80000    399.00000    422.14991      0.00251
    31.82000    400.00000    419.82710      0.00250
    31.84000    353.00000    417.62033      0.00283
    31.86000    413.00000    415.45191      0.00242
    31.88000    408.00000    413.32565      0.00245
    31.90000    401.00000    411.28500      0.00249
    31.92000    396.00000    409.35900      0.00253
    31.94000    404.00000    407.60326      0.00248
    31.96000    381.00000    406.30188      0.00262
    31.98000    372.00000    405.35440      0.00269
    32.00000    363.00000    404.79726      0.00275
    32.02000    379.00000    404.65021      0.00264
    32.04000    370.00000    404.95219      0.00270
    32.06000    344.00000    405.75054      0.00291
    32.08000    360.00000    407.10078      0.00278
    32.10000    408.00000    409.05882      0.00245
    32.12000    374.00000    411.67048      0.00267
    32.14000    381.00000    414.96248      0.00262
    32.16000    397.00000    418.93659      0.00252
    32.18000    397.00000    423.57104      0.00252
    32.20000    404.00000    428.82950      0.00248
    32.22000    441.00000    434.67455      0.00227
    32.24000    454.00000    441.07772      0.00220
    32.26000    512.00000    448.01327      0.00195
    32.28000    510.00000    455.42718      0.00196
    32.30000    556.00000    463.18818      0.00180
    32.32000    511.00000    471.03872      0.00196
    32.34000    567.00000    478.56234      0.00176
    32.36000    587.00000    485.18224      0.00170
    32.38000    552.00000    490.20677      0.00181
    32.40000    540.00000    492.93132      0.00185
    32.42000    602.00000    492.78618      0.00166
    32.44000    553.00000    489.48854      0.00181
    32.46000    543.00000    483.13438      0.00184
    32.48000    537.00000    474.18129      0.00186
    32.50000    495.00000    463.32714      0.00202
    32.52000    474.00000    451.34358      0.00211
    32.54000    479.00000    438.93470      0.00209
    32.56000    410.00000    426.65853      0.00244
    32.58000    443.00000    414.90912      0.00226
    32.60000    401.00000    403.93585      0.00249
    32.62000    376.00000    393.87635      0.00266
    32.64000    425.00000    384.78862      0.00235
    32.66000    444.00000    376.67677      0.00225
    32.68000    407.00000    369.50971      0.00246
    32.70000    422.00000    363.23427      0.00237
    32.72000    363.00000    357.78438      0.00275
    32.74000    370.00000    353.08774      0.00270
    32.76000    388.00000    349.07063      0.00258
    32.78000    378.00000    345.66154      0.00265
    32.80000    344.00000    342.79378      0.00291
    32.82000    359.00000    340.40734      0.00279
    32.84000    352.00000    338.44999      0.00284
    32.86000    309.00000    336.87783      0.00324
    32.88000    374.00000    335.65559      0.00267
    32.90000    373.00000    334.75757      0.00268
    32.92000    364.00000    334.17364      0.00275
    32.94000    358.00000    333.90182      0.00279
    32.96000    362.00000    333.88110      0.00276
    32.98000    352.00000    334.08136      0.00284
    33.00000    388.00000    334.56048      0.00258
    33.02000    352.00000    335.31857      0.00284
    33.04000    338.00000    336.36572      0.00296
    33.06000    321.00000    337.72108      0.00312
    33.08000    353.00000    339.41102      0.00283
    33.10000    353.00000    341.47009      0.00283
    33.12000    356.00000    343.94209      0.00281
    33.14000    369.00000    346.88101      0.00271
    33.16000    358.00000    350.35098      0.00279
    33.18000    358.00000    354.42483      0.00279
    33.20000    393.00000    359.18020      0.00254
    33.22000    377.00000    364.69198      0.00265
    33.24000    380.00000    371.02488      0.00263
    33.26000    389.00000    378.22977      0.00257
    33.28000    417.00000    386.30845      0.00240
    33.30000    413.00000    395.22554      0.00242
    33.32000    406.00000    404.89564      0.00246
    33.34000    417.00000    415.17772      0.00240
    33.36000    452.00000    425.85740      0.00221
    33.38000    437.00000    436.61166      0.00229
    33.40000    409.00000    446.96047      0.00244
    33.42000    414.00000    456.23023      0.00242
    33.44000    402.00000    463.57308      0.00249
    33.46000    405.00000    468.08806      0.00247
    33.48000    412.00000    469.05123      0.00243
    33.50000    421.00000    466.17844      0.00238
    33.52000    411.00000    459.77186      0.00243
    33.54000    406.00000    450.64350      0.00246
    33.56000    421.00000    439.86645      0.00238
    33.58000    392.00000    428.52437      0.00255
    33.60000    368.00000    417.59305      0.00272
    33.62000    429.00000    407.96590      0.00233
    33.64000    419.00000    400.55342      0.00239
    33.66000    403.00000    396.36865      0.00248
    33.68000    407.00000    396.51740      0.00246
    33.70000    369.00000    402.02662      0.00271
    33.72000    431.00000    413.48277      0.00232
    33.74000    431.00000    430.53369      0.00232
    33.76000    397.00000    451.41641      0.00252
    33.78000    409.00000    472.75222      0.00244
    33.80000    410.00000    489.83352      0.00244
    33.82000    417.00000    497.50709      0.00240
    33.84000    390.00000    491.56964      0.00256
    33.86000    420.00000    470.29368      0.00238
    33.88000    408.00000    435.23733      0.00245
    33.90000    406.00000    390.61712      0.00246
    33.92000    387.00000    341.61919      0.00258
    33.94000    345.00000    292.78343      0.00290
    33.96000    331.00000    247.09555      0.00302
    33.98000    357.00000    205.78193      0.00280

#==============================================================================

# 2,9-Dichloro-6,13-dihydroquinacridone from Rietveld refinement
# Model B1

data_DCDHQ_B1_RR

_chemical_name_common           '2,9-dichloro-6,13-dihydro-quinacridone'
_chemical_formula_moiety        'C20 H12 Cl2 N2 O2'
_space_group_crystal_system     triclinic
_space_group_name_H-M_alt       'P -1'
_space_group_IT_number          2
_space_group_name_Hall          '-P 1'
loop_
  _symmetry_equiv_pos_site_id
  _symmetry_equiv_pos_as_xyz
1 x,y,z
2 -x,-y,-z
_cell_length_a                  3.8523(8)
_cell_length_b                  12.966(3)
_cell_length_c                  16.718(4)
_cell_angle_alpha               69.891(13)
_cell_angle_beta                84.101(19)
_cell_angle_gamma               88.11(2)
_cell_volume                    779.99(30)
_cell_formula_units_Z           2
loop_
  _atom_site_label
  _atom_site_type_symbol
  _atom_site_fract_x
  _atom_site_fract_y
  _atom_site_fract_z
  _atom_site_U_iso_or_equiv
  _atom_site_thermal_displace_type
C2   C  0.36342  0.15428  0.48018  0.0348  Uiso
C3   C  0.46545  0.16759  0.55785  0.0348  Uiso
C4   C  0.46305  0.26097  0.56605  0.0348  Uiso
H5   H  0.60950  0.13060  0.45050  0.0418  Uiso
H6   H  0.20020  0.08110  0.49680  0.0418  Uiso
N7   N  0.55404  0.26204  0.64146  0.0348  Uiso
C8   C  0.56093  0.07096  0.62377  0.0348  Uiso
H9   H  0.56670  0.33380  0.65530  0.0418  Uiso
O10  O  0.54860  -0.01380 0.60810  0.0348  Uiso
C11  C  0.65638  0.07156  0.70332  0.0348  Uiso
C12  C  0.64165  0.17298  0.70715  0.0348  Uiso
C13  C  0.75817  -0.01191 0.77383  0.0348  Uiso
H14  H  0.79680  -0.09110 0.77720  0.0418  Uiso
C15  C  0.70548  0.20100  0.77522  0.0348  Uiso
H16  H  0.65210  0.29120  0.76290  0.0418  Uiso
C17  C  0.82741  0.01190  0.84169  0.0348  Uiso
C18  C  0.80225  0.11935  0.84855  0.0348  Uiso
H19  H  0.86980  0.13090  0.90920  0.0418  Uiso
Cl20 Cl 0.93932  -0.09380 0.93288  0.0355  Uiso
C21  C  0.37579  0.36432  0.49481  0.0348  Uiso
C22  C  0.23860  0.34994  0.41790  0.0348  Uiso
C23  C  0.21940  0.25203  0.41270  0.0348  Uiso
H24  H  0.17270  0.41570  0.51930  0.0418  Uiso
H25  H  0.64100  0.41120  0.47700  0.0418  Uiso
N26  N  0.07525  0.24624  0.33815  0.0348  Uiso
C27  C  0.11257  0.44529  0.34883  0.0348  Uiso
H28  H  0.02760  0.17430  0.32240  0.0418  Uiso
O29  O  0.12550  0.53940  0.34830  0.0348  Uiso
C30  C  -0.02250 0.43625  0.27730  0.0348  Uiso
C31  C  -0.03507 0.33484  0.27437  0.0348  Uiso
C32  C  -0.14151 0.51761  0.21041  0.0348  Uiso
H33  H  -0.16200 0.59800  0.20600  0.0418  Uiso
C34  C  -0.14946 0.30633  0.20926  0.0348  Uiso
H35  H  -0.11530 0.21560  0.22330  0.0418  Uiso
C36  C  -0.25661 0.49680  0.14381  0.0348  Uiso
C37  C  -0.26985 0.38888  0.13625  0.0348  Uiso
H38  H  -0.38430 0.37830  0.07830  0.0418  Uiso
Cl39 Cl -0.37215 0.61290  0.05955  0.0355  Uiso

#==============================================================================

# 2,9-Dichloro-6,13-dihydroquinacridone from Rietveld refinement
# Model C1

data_DCDHQ_C1_RR

_chemical_name_common           '2,9-dichloro-6,13-dihydro-quinacridone'
_chemical_formula_moiety        'C20 H12 Cl2 N2 O2'
_symmetry_cell_setting          monoclinic
_symmetry_space_group_name_Hall '-P 2ybc'
_symmetry_space_group_name_H-M  'P 21/c'
_symmetry_Int_Tables_number     14
loop_
  _symmetry_equiv_pos_site_id
  _symmetry_equiv_pos_as_xyz
1 x,y,z
2 -x,1/2+y,1/2-z
3 -x,-y,-z
4 x,1/2-y,1/2+z
_cell_length_a                  6.5078(6)
_cell_length_b                  4.1126(7)
_cell_length_c                  31.564(10)
_cell_angle_alpha               90
_cell_angle_beta                93.265(17)
_cell_angle_gamma               90
_cell_volume                    843.4(3)
_cell_formula_units_Z           2
loop_
  _atom_site_label
  _atom_site_type_symbol
  _atom_site_fract_x
  _atom_site_fract_y
  _atom_site_fract_z
  _atom_site_B_iso_or_equiv
  _atom_site_U_iso_or_equiv
C2   C   0.30858  0.18936  0.48285  1.32668   0.01680
C3   C   0.38619  0.20225  0.52867  1.32668   0.01680
C4   C   0.57781  0.06134  0.54245  1.32668   0.01680
H5   H   0.13738  0.21409  0.47565  1.592016  0.02016
H6   H   0.36331  0.44888  0.47162  1.592016  0.02016
N7   N   0.64944  0.09274  0.58080  1.32668   0.01680
C8   C   0.26098  0.41790  0.55709  1.32668   0.01680
H9   H   0.78076  0.02531  0.58790  1.592016  0.02016
O10  O   0.08425  0.53223  0.54552  1.32668   0.01680
C11  C   0.34138  0.44767  0.59871  1.32668   0.01680
C12  C   0.55160  0.25571  0.61115  1.32668   0.01680
C13  C   0.24011  0.66608  0.63181  1.32668   0.01680
H14  H   0.09356  0.83393  0.62097  1.592016  0.02016
C15  C   0.64642  0.25454  0.65490  1.32668   0.01680
H16  H   0.80028  0.07274  0.66415  1.592016  0.02016
C17  C   0.34119  0.67591  0.67466  1.32668   0.01680
C18  C   0.55228  0.45806  0.68713  1.32668   0.01680
H19  H   0.63242  0.46315  0.72269  1.592016  0.02016
Cl20 Cl  0.21994  0.85249  0.71657  1.72923   0.02190

#==============================================================================

# 2,9-Dichloro-6,13-dihydroquinacridone from Rietveld refinement
# Model A3

data_DCDHQ_A3_RR

_chemical_name_common           '2,9-dichloro-6,13-dihydro-quinacridone'
_chemical_formula_moiety        'C20 H12 Cl2 N2 O2'
_space_group_crystal_system     triclinic
_space_group_name_H-M_alt       'P -1'
_space_group_IT_number          2
_space_group_name_Hall          '-P 1'
loop_
  _symmetry_equiv_pos_site_id
  _symmetry_equiv_pos_as_xyz
1 x,y,z
2 -x,-y,-z
_cell_length_a                  3.89656(77)
_cell_length_b                  6.7481(14)
_cell_length_c                  15.6556(35)
_cell_angle_alpha               86.994(18)
_cell_angle_beta                89.290(29)
_cell_angle_gamma               73.769(35)
_cell_volume                    394.70(16)
_cell_formula_units_Z           1
loop_
  _atom_site_label
  _atom_site_type_symbol
  _atom_site_fract_x
  _atom_site_fract_y
  _atom_site_fract_z
  _atom_site_B_iso_or_equiv
  _atom_site_U_iso_or_equiv
C2   C   -0.21317  0.22969   -0.00011   3.51849   0.04456
C3   C   0.0771    0.12103   0.07017    3.51849   0.04456
C4   C   0.31135   -0.082    0.0584     3.51849   0.04456
H5   H   -0.5013   0.34197   0.03292    4.222188  0.05347
H6   H   -0.09001  0.3519    -0.04831   4.222188  0.05347
N7   N   0.54673   -0.17959  0.12052    3.51849   0.04456
C8   C   0.05156   0.22468   0.15403    3.51849   0.04456
H9   H   0.76731   -0.31724  0.10433    4.222188  0.05347
O10  O   -0.13027  0.40071   0.16006    3.51849   0.04456
C11  C   0.31367   0.12309   0.22017    3.51849   0.04456
C12  C   0.57386   -0.077    0.20515    3.51849   0.04456
C13  C   0.36751   0.22661   0.28718    3.51849   0.04456
H14  H   0.13801   0.36671   0.30752    4.222188  0.05347
C15  C   0.88307   -0.17142  0.26915    3.51849   0.04456
H16  H   1.07115   -0.31589  0.25735    4.222188  0.05347
C17  C   0.63039   0.13565   0.34381    3.51849   0.04456
C18  C   0.89271   -0.09588  0.33122    3.51849   0.04456
H19  H   1.06136   -0.18325  0.38315    4.222188  0.05347
Cl20 Cl  0.6044    0.25452   0.44043    -3.11833  -0.03949

#==============================================================================

# 2,9-Dichloro-6,13-dihydroquinacridone from DFT-D geometry optimization
# Model A3 - Cell optimized

data_DCDHQ_A3_DFTD

_audit_creation_method          'Generated by CASTEP  6.100'
_chemical_name_common           '2,9-dichloro-6,13-dihydro-quinacridone'
_chemical_formula_moiety        'C20 H12 Cl2 N2 O2'
_chemical_formula_weight        383.22
_space_group_crystal_system     triclinic
_space_group_name_H-M_alt       'P -1'
_space_group_IT_number          2
_space_group_name_Hall          '-P 1'
loop_
  _symmetry_equiv_pos_site_id
  _symmetry_equiv_pos_as_xyz
1 x,y,z
2 -x,-y,-z
_cell_length_a                  3.69660
_cell_length_b                  6.59600
_cell_length_c                  15.56260
_cell_angle_alpha               87.8850
_cell_angle_beta                88.9350
_cell_angle_gamma               76.0020
_cell_volume                    367.922
_cell_formula_units_Z           1
loop_
  _atom_site_label
  _atom_site_type_symbol
  _atom_site_fract_x
  _atom_site_fract_y
  _atom_site_fract_z
C2   C   -0.17249  0.22979   -0.00290
C3   C   0.04258   0.12105   0.07280
C4   C   0.20733   -0.09043  0.07397
H5   H   -0.45213  0.31634   0.01801
H6   H   -0.04239  0.35282   -0.03009
N7   N   0.40759   -0.18617  0.14264
C8   C   0.08291   0.24579   0.14376
H9   H   0.54950   -0.34331  0.14001
O10  O   -0.06298  0.44160   0.14411
C11  C   0.30514   0.13824   0.21557
C12  C   0.46097   -0.07897  0.21349
C13  C   0.36966   0.24672   0.28735
H14  H   0.25924   0.41513   0.28778
C15  C   0.66723   -0.18538  0.28344
H16  H   0.78093   -0.35332  0.27993
C17  C   0.57457   0.14035   0.35529
C18  C   0.72257   -0.07718  0.35421
H19  H   0.88177   -0.15781  0.40881
Cl20 Cl  0.65099   0.27644   0.44298

#==============================================================================
